# Supplementary material for: BlaPSZ-1, a novel AmpC gene identified from a Pantoea isolate
Source: Front Microbiol. 2023 Jul 17;14:1222703. doi: 10.3389/fmicb.2023.1222703 (PMC10389763; doi:10.3389/fmicb.2023.1222703)
Supplement: Supplementary file 1 [file Data_Sheet_1.ZIP › Table S1.xlsx]

## Sheet: Results of ANI analysis of X85
Accession Numbers of Genomes	Strains	ANI Values	Hosts	Locations
GCF_014852415.1	Pantoea sp. PNT02	98.6636		USA
GCF_029866845.1	Pantoea sp. SS70	98.6561	Solanum tuberosum L.	China:Fuzhou
GCF_028048155.1	Pantoea sp. R	98.341	Rabbit	USA
GCF_003208415.1	Pantoea sp. AG1095	98.3151		Italy
GCF_002858935.1	Pantoea endophytica strain 596T	98.2889	Maize	China: Beijing
GCF_017848355.1	Pantoea endophytica strain HN-23	98.284	Nicotiana tabacum	China: Liuyang City, Hunan Province
GCF_019091025.1	Pantoea sp. GbtcB22	98.2721	Ginkgo biloba	China: Linyi
GCF_005281435.1	Pantoea sp. SO10	98.2716		China
GCF_014852515.1	Pantoea sp. PNT03	98.2322		USA
GCF_019795975.1	Pantoea sp. DY-17	98.1913	Lily	China: Shandong
GCF_019795955.1	Pantoea sp. DY-5	97.1562	Lily	China: Shandong
GCF_019795935.1	Pantoea sp. DY-15	97.1263	Lily	China: Shandong
GCF_029623225.1	Pantoea endophytica strain RIT-836	95.6799		USA: Rochester, RIT campus
GCF_013385945.1	Pantoea sp. B9002	95.2923	Agaricus bisporus	Netherlands
GCF_024506435.1	Pantoea sp. MMK2	93.6613		Poland
GCF_026130245.1	Pantoea sp. JK	93.6055		South Korea
GCF_024506475.1	Pantoea sp. MMK3	93.6019		Poland
GCF_029623425.1	Pantoea rodasii strain RIT-To-1	93.6017	Thuja occidentalis	USA: Winter harbor
GCF_900116775.1	Pantoea sp. YR525	93.577
GCF_900114175.1	Pantoea sp. YR512	93.5749
GCF_024707505.1	Pantoea sp. SOD02	93.5726		USA:Rhode Island, Providence
GCA_000282695.2	Pantoea sp. YR343	93.5588
GCF_000282695.1	Pantoea sp. YR343	93.5458
GCA_913776375.1	uncultured Pantoea sp. isolate S2C476_SP71	93.4947
GCA_913777425.1	uncultured Pantoea sp. isolate SP349_1	93.3801
GCF_000282675.1	Pantoea sp. GM01	89.2427
GCF_001187905.1	Pantoea sp. RIT-PI-b	89.2419	Toxicodendron radicans	USA: Rochester, New York
GCF_013450275.1	Pantoea sp. BIGb0393	89.1991	Caenorhabditis elegans	France: Ivry
GCA_003521045.1	Pantoea sp. isolate UBA11287	88.3304
GCF_000759475.1	Pantoea rwandensis strain ND04	85.1629
GCF_002811195.1	Pantoea rodasii strain DSM 26611	84.9693	Eucalyptus	Colombia: Bogota
GCF_002095465.1	Pantoea rodasii strain LMG 26273T	84.9465	Eucalyptus	Colombia
GCF_018798945.1	Pantoea dispersa strain Colony141	84.8881		Thailand
GCF_020179835.1	Pantoea sp. alder81	84.8861
GCF_009362975.1	Pantoea dispersa strain BJQ0007	84.8824		China: Fujian Province
GCF_020177035.1	Pantoea sp. alder69	84.8673
GCF_020176975.1	Pantoea sp. alder70	84.8384
GCF_001506165.1	Pantoea vagans strain ND02	84.8319		Malaysia
GCF_903970985.1	Pantoea sp. ME81	84.8305
GCF_018798925.1	Pantoea dispersa strain Colony148	84.8258		Thailand
GCF_025853815.1	Pantoea dispersa strain JL.02bL	84.7955	Spermacoce stricta	Hong Kong: Wong Chuk Hang
GCF_018257675.1	Pantoea dispersa strain JGM106	84.7852	Drosophila melanogaster	USA: Ithaca, NY
GCF_022220865.1	Pantoea dispersa strain YSD_J2	84.7835		China
GCF_019890955.1	Pantoea dispersa strain Lsch	84.76		Laos
GCF_004009945.1	Pantoea dispersa strain C34	84.756	Plant	China: Beijing
GCF_018257655.1	Pantoea sp. JGM49	84.7532
GCF_019890975.1	Pantoea dispersa strain AHKW2b	84.749	Canis lupus familiaris	Hong Kong: Pokfulam
GCF_018726825.1	Pantoea sp. B270	84.7443
GCF_011752685.1	Pantoea sp. Al-1710	84.7346
GCF_030053335.1	Pantoea sp. EABMAA-21	84.7287
GCF_900215395.1	Pantoea sp. GL120224-02	84.7168
GCF_009830025.1	Pantoea sp. Taur	84.7087
GCF_003936175.1	Pantoea dispersa strain PD_192	84.7085
GCF_001477195.1	Pantoea dispersa strain SA4	84.7082
GCF_011752515.1	Pantoea sp. Ap-870	84.6953
GCF_001476745.1	Pantoea dispersa strain SA2	84.6915
GCF_008632015.1	Pantoea sp. B_9	84.6792
GCF_025919605.1	Pantoea dispersa strain ESL4	84.679
GCF_028993655.1	Pantoea dispersa strain VWJL.P1	84.6694
GCF_011752575.1	Pantoea sp. Ap-959	84.668
GCF_025460745.1	Pantoea dispersa strain MSC14	84.6672
GCF_009829935.1	Pantoea sp. Seng	84.6638
GCF_001476765.1	Pantoea dispersa strain SA5	84.6618
GCF_002928355.1	Pantoea sp. ICBG 828	84.6611
GCF_000963995.1	Pantoea sp. SM3	84.6593
GCF_001476325.1	Pantoea dispersa strain SA3	84.653
GCF_008632105.1	Pantoea sp. B_10	84.6506
GCF_001477155.1	Pantoea dispersa strain NS380	84.6499
GCF_025490495.1	Pantoea dispersa strain ML.8a3	84.6476
GCF_022627855.1	Pantoea dispersa strain C2H3	84.6465
GCF_006546345.1	Pantoea dispersa strain bio	84.6451
GCF_001476735.1	Pantoea dispersa strain NS389	84.6436
GCF_026541005.1	Pantoea vagansstrain: Mg1	84.6431	Bacteria	Mexico
GCF_002928365.1	Pantoea sp. ICBG 985	84.6401
GCF_016625145.1	Pantoea sp. S61	84.6333
GCF_002365015.1	Pantoea dispersa isolate UBA3148	84.6304
GCF_018257625.1	Pantoea dispersa strain JGM112	84.6298
GCF_001476295.1	Pantoea dispersa strain NS375	84.6261
GCF_000465555.2	Pantoea dispersa EGD-AAK13	84.6241
GCF_001476715.1	Pantoea dispersa strain NS215	84.6232
GCF_025245605.1	Pantoea dispersa strain EGD-AAK13	84.6231
GCF_025882125.1	Pantoea dispersa strain LT3-23	84.6208
GCF_001477165.1	Pantoea dispersa strain RSA31	84.6201
GCA_016643525.1	Pantoea sp. Morm	84.6151
GCF_011752635.1	Pantoea sp. Cy-640	84.6126
GCF_025882115.1	Pantoea dispersa strain LT3-10	84.6079
GCF_030056125.1	Pantoea dispersa strain G5483	84.6038
GCF_020092975.1	Pantoea dispersa isolate MAG-3F-S4P	84.5965
GCF_004916815.1	Pantoea sp. R102	84.5945
GCF_014155765.1	Pantoea dispersa strain DSM 30073	84.5945
GCF_030017095.1	Pantoea dispersa strain LASM22	84.5762
GCF_025882675.1	Pantoea dispersa strain LT3-8	84.5759
GCA_913778595.1	Pantoea sp. isolate SP302_2	84.5745
GCF_000963985.1	Pantoea sp. BL1	84.5739
GCF_002207995.1	Pantoea sp. VS1	84.5656
GCA_913777075.1	uncultured Pantoea sp. isolate maxbin_SP51_1.021	84.5634
GCF_008692915.1	Pantoea dispersa strain CCUG 25232T	84.5541
GCA_913774525.1	uncultured Pantoea sp. isolate S3C11303_SP39	84.4917
GCA_913774225.1	uncultured Pantoea sp. isolate S3C152_SP370	84.4759
GCA_913777825.1	uncultured Pantoea sp. isolate SP61_1	84.4114
GCF_000801085.1	Pantoea rodasii strain ND03	84.2756
GCF_030053355.1	Pantoea sp. EA-12	84.2569
GCA_016643535.1	Pantoea sp. Pent	84.2108
GCA_002430915.1	Pantoea sp. UBA5931	84.1293
GCF_030024295.1	Pantoea sp. Pa-EAmG	84.0928
GCA_002095485.1	Pantoea wallisii strain LMG 26277T	84.0518	Eucalyptus	South Africa
GCA_002095475.1	Pantoea rwandensis strain LMG 26275T	84.0053	Eucalyptus	Rwanda
GCF_011752625.1	Pantoea sp. Acro-805	84.0036
GCF_007833795.1	Pantoea dispersa strain DSM 32899	83.5142
GCF_017875755.1	Pantoea cypripedii strain WS4375	83.2512
GCF_002095535.1	Pantoea cypripedii strain LMG 2657T	83.2252		USA
GCF_000175935.2	Pantoea sp. At-9b	83.1659
GCF_011395035.1	Pantoea cypripedii strain NE1	83.1324
GCF_000468095.1	Pantoea sp. AS-PWVM4	83.1291
GCA_028283705.1	Pantoea sp. isolate Chal_Metagen_Bin9	83.1105
GCF_009728735.1	Pantoea sp. MSR2	82.8202
GCA_001039305.1	Pantoea dispersa strain SUBG008	82.3012
GCF_021272205.1	Pantoea sp. Mb-10	82.1408
GCF_021272305.1	Pantoea sp. Pb-8	82.1386
GCA_003482605.1	Pantoea septica isolate UBA11341	82.0074
GCF_020079945.1	Pantoea eucrina strain XL123	81.9897		China:Nanjing
GCF_000784875.1	Pantoea sp. PSNIH1	81.9883
GCF_002095385.1	Pantoea eucrina strain LMG 5346T	81.9636	Homo sapiens	USA
GCF_008631755.1	Pantoea sp. Bo_7	81.9491
GCF_008631385.1	Pantoea sp. M_9	81.9473
GCF_008632025.1	Pantoea sp. Bo_10	81.9419
GCF_003313015.1	Pantoea sp. 3_1284	81.9036
GCF_030057215.1	Pantoea eucrina strain BAV3128	81.8925
GCF_023614175.1	Pantoea eucrina strain YYCK 506	81.8813
GCA_002473195.1	Pantoea sp. UBA7232	81.8802
GCA_913778495.1	uncultured Pantoea sp. isolate S1C1096_SP62	81.8654
GCF_011752675.1	Pantoea sp. Acro-807	81.8633
GCF_016808375.1	Pantoea eucrina strain OB49	81.861
GCF_022394795.1	Pantoea sp. Z09	81.8583
GCF_002928325.1	Pantoea sp. ICBG 1758	81.835
GCF_003057675.2	Pantoea sp. RIT 413	81.8208
GCF_007680655.1	Pantoea sp. PSNIH1 DE0017	81.8001
GCF_001881025.1	Pantoea sp. Ae16	81.763
GCA_002430315.1	Pantoea sp. UBA5960	81.7456
GCA_002434165.1	Pantoea sp. UBA6567	81.7198
GCF_001691555.1	Pantoea eucrina strain Russ	81.696
GCA_002939445.1	Pantoea sp. BRM17	81.6869
GCF_002095575.1	Pantoea septica strain LMG 5345T	81.6782	Homo sapiens	USA: New Jersey
GCA_002367835.1	Pantoea sp. UBA3041	81.6541
GCF_001067555.1	Pantoea vagans strain 848_PVAG	81.6311
GCF_021397715.1	Pantoea agglomerans strain HJS002	81.6053
GCF_002313185.2	Pantoea sp. FDAARGOS_194	81.6043
GCA_900547325.1	uncultured Pantoea sp. isolate UMGS970	81.6028
GCA_002387285.1	Pantoea sp. UBA4549	81.6016
GCF_902386985.1	Pantoea septica isolate MGYG-HGUT-02423	81.595
GCF_002077695.1	Pantoea latae strain AS1	81.591
GCF_020149765.1	Pantoea agglomerans strain 33.1	81.5893
GCA_002454735.1	Pantoea sp. UBA6694	81.5837
GCA_018376395.1	Pantoea sp.isolate: L3_072_000G1_dasL3_072_000G1_metabat.metabat.30	81.5821
GCA_003449285.1	Pantoea sp. isolate UBA10657	81.5611
GCF_002321015.1	Pantoea septica isolate UBA1650	81.5551
GCA_002477715.1	Pantoea sp. UBA7604	81.5531
GCA_002434205.1	Pantoea sp. UBA6564	81.5437
GCF_030062155.1	Pantoea sp. Lij88	81.5424
GCF_946900895.1	Pantoea sp. Marseille-Q5743	81.5208
GCF_000738765.1	Pantoea sp. NGS-ED-1003	81.5076
GCF_018917625.1	Pantoea septica strain N25	81.4806
GCF_002333025.1	Pantoea septica isolate UBA2049	81.4608
GCF_002920175.1	Pantoea sp. PSNIH6	81.4606
GCF_022346765.1	Pantoea sp. ACRSH	81.4557
GCA_022869335.1	Pantoea vagans isolate MCPNR19-02	81.451
GCA_002415245.1	Pantoea sp. UBA5035	81.4496
GCF_015654165.1	Pantoea sp. SM3640	81.4493
GCF_002339825.1	Pantoea septica isolate UBA2584	81.4459
GCA_003482845.1	Pantoea agglomerans isolate UBA10742	81.4331
GCA_029240305.1	Pantoea eucrina isolate L_E1_T5	81.433
GCA_018373415.1	Pantoea sp.isolate: L2_019_000G1_dasL2_019_000G1_concoct_45	81.4273
GCF_022346785.1	Pantoea sp. ACRSC	81.426
GCA_002352915.1	Pantoea septica isolate UBA1889	81.422
GCA_900538725.1	Pantoea sp. isolate UMGS54	81.4182
GCF_013408185.1	Pantoea agglomerans strain AN63	81.417
GCA_009683025.1	Pantoea agglomerans strain VRA_MhP_f	81.4097
GCA_002389975.1	Pantoea sp. UBA4389	81.4094
GCF_001743465.1	Pantoea brenneri strain IF5SW-P1	81.4093
GCF_009762725.1	Pantoea agglomerans strain ASB05	81.4077
GCF_004117135.1	Pantoea agglomerans strain CFSAN047154	81.4031
GCF_024472015.1	Pantoea brenneri strain 6775	81.398
GCF_002233725.1	Pantoea sp. AV62	81.3927
GCF_029844965.1	Pantoea brenneri strain GD03661	81.3902
GCF_002095315.1	Pantoea conspicua strain LMG 24534T	81.3833	Homo sapiens	France
GCF_000687245.1	Pantoea agglomerans Eh318	81.3824
GCA_002478625.1	Pantoea septica isolate UBA7459	81.381
GCA_937952525.1	uncultured Pantoea sp. isolate SRR6853363	81.3809
GCF_013366695.1	Pantoea brenneri strain IFACSW-P2	81.3777
GCF_013366715.1	Pantoea brenneri strain IF5SW-P2	81.3772
GCF_021609925.1	Pantoea agglomerans strain PSV1-7	81.3763
GCF_900182855.1	Pantoea agglomerans strain GR13	81.3708
GCF_013366795.1	Pantoea brenneri strain IF5SW-B1	81.3701
GCF_013403335.1	Pantoea brenneri strain IIF5SW-P5	81.368
GCF_022966105.1	Pantoea agglomerans strain Pa58	81.367
GCF_029016125.1	Pantoea agglomerans strain CB1	81.3668
GCF_004136415.1	Pantoea agglomerans strain CFSAN047153	81.3658
GCA_002354155.1	Pantoea sp. UBA2708	81.3654
GCF_902506485.1	Pantoea sp. 111	81.3654
GCF_900454405.1	Pantoea agglomerans strain NCTC9381	81.3647
GCA_020093255.1	Pantoea sp. isolate MAG-1F-S5P	81.3589
GCF_013403355.1	Pantoea brenneri strain IIF5SW-P2	81.3557
GCF_013366815.1	Pantoea brenneri strain IF5SW-B2	81.3556
GCF_029838485.1	Pantoea brenneri strain GD03984	81.3544
GCF_001709315.1	Pantoea agglomerans strain C410P1	81.3538
GCF_003704305.1	Pantoea agglomerans strain TH81	81.3516
GCA_026236645.1	Pantoea agglomerans strain 553Y	81.3515
GCF_004792415.1	Pantoea vagans strain LMG 24199T	81.3492	Eucalyptus	Uganda
GCF_000731125.1	Pantoea agglomerans strain 190	81.3481
GCF_943184895.1	Pantoea agglomerans strain DAPP-PG734	81.3471
GCA_002332665.1	Pantoea septica isolate UBA2053	81.3456
GCF_013366775.1	Pantoea brenneri strain IFACSW-B3	81.3447
GCF_003860325.1	Pantoea agglomerans strain L15	81.3408
GCF_000757415.2	Pantoea agglomerans strain MP2	81.3371
GCF_013366655.1	Pantoea brenneri strain IIF5SW-B1	81.3369
GCF_013366665.1	Pantoea brenneri strain IIF5SW-B2	81.3343
GCF_013403315.1	Pantoea brenneri strain IIFCSG-B1	81.3296
GCF_013403385.1	Pantoea brenneri strain IIF5SW-P1	81.3291
GCF_905332865.1	Pantoea agglomerans strain RSO7	81.3288
GCF_000731025.2	Pantoea sp. 3.5.1	81.3284
GCF_013403305.1	Pantoea brenneri strain IIF5SW-P4	81.3255
GCA_003539455.1	Pantoea sp. isolate UBA8679	81.323
GCF_013366685.1	Pantoea brenneri strain IIF5SW-B5	81.3218
GCF_024799805.1	Pantoea agglomerans strain CHTF15	81.3204
GCA_004295855.1	Pantoea sp. isolate PMG_056	81.3195
GCF_014354065.1	Pantoea agglomerans strain Pa21-15	81.3194
GCF_013366755.1	Pantoea brenneri strain IF5SW-P1	81.3187
GCF_023676805.1	Pantoea agglomerans strain CPHN 2	81.3155
GCF_009765475.1	Pantoea agglomerans strain BAV 2934	81.3119
GCA_029505375.1	Pantoea brenneri strain LMG 5343T	81.3117		USA:Montana, USA
GCF_002095305.1	Pantoea brenneri strain LMG 5343T	81.3103	Homo sapiens	USA
GCF_019048385.1	Pantoea agglomerans strain FDAARGOS 1447	81.309
GCA_020093135.1	Pantoea sp. isolate MAG-2F-S5P-2	81.3059
GCF_013403365.1	Pantoea brenneri strain IIF5SW-P3	81.3045
GCF_900454505.1	Pantoea agglomerans strain NCTC10500	81.3026
GCF_001662025.2	Pantoea agglomerans pv. betae strain 4188	81.3022
GCF_014354145.1	Pantoea agglomerans strain Pa21-5	81.3011
GCF_026625085.1	Pantoea agglomerans strain AB378	81.2976
GCA_018687825.1	Pantoea agglomerans strain KNU001	81.296
GCF_001597625.1	Pantoea agglomerans strain 3	81.2944
GCF_009668105.1	Pantoea agglomerans strain RIT710 1	81.2919
GCF_000743785.2	Pantoea agglomerans strain 4	81.2916
GCF_019880205.1	Pantoea agglomerans strain CQ10	81.2914
GCF_010523255.1	Pantoea agglomerans strain UAEU18	81.2893
GCF_010667945.1	Pantoea agglomerans strain R5	81.2851
GCF_000757435.2	Pantoea vagans strain MP7	81.2807
GCA_900538665.1	uncultured Pantoea sp. isolate UMGS47	81.2789
GCF_001264395.1	Pantoea sp. CFSAN033090	81.2775
GCF_900454395.1	Pantoea agglomerans strain NCTC10601	81.2752
GCF_023508185.1	Pantoea agglomerans strain ICMP 1087	81.2748
GCF_010667775.1	Pantoea agglomerans strain T6	81.2727
GCA_022346905.1	Pantoea sp. ACRSB	81.2659
GCF_021559955.1	Pantoea agglomerans strain ZJU23	81.265
GCF_014354235.1	Pantoea agglomerans strain Pa17-1	81.2646
GCF_010667995.1	Pantoea agglomerans strain R1	81.2603
GCF_009759885.1	Pantoea agglomerans strain C1	81.2593
GCF_026241965.1	Pantoea curtobacterium plantarum RIT-As-4	81.2589
GCA_026236625.1	Pantoea agglomerans strain 540Y	81.2582
GCF_000241285.1	Pantoea agglomerans IG1	81.2578
GCF_011800405.1	Pantoea sp. EKM21T	81.2555
GCF_014354135.1	Pantoea agglomerans strain Pa21-3	81.2549
GCF_003970755.1	Pantoea sp. YU22	81.2533
GCA_002431095.1	Pantoea sp. UBA5923	81.2527
GCF_000952095.1	Pantoea agglomerans strain GB1	81.2518
GCF_014138205.1	Pantoea agglomerans strain MR19	81.2497
GCF_001661985.2	Pantoea agglomerans pv. gypsophilae strain 824-1	81.2494
GCF_003710245.1	Pantoea curtobacterium plantarum LMG 16222T	81.2493	Plant
GCF_001288285.1	Pantoea agglomerans strain P10c	81.2464
GCA_016925765.1	Pantoea sp. 1B4	81.2463
GCF_017474165.1	Pantoea agglomerans strain AR1a	81.2459
GCF_001598475.1	Pantoea agglomerans NBRC 102470	81.2429
GCA_002470105.1	Pantoea sp. UBA7401	81.2414
GCF_014354005.1	Pantoea agglomerans strain E325-ad2	81.2401
GCF_014839265.1	Pantoea agglomerans strain CFBP13566	81.2388
GCF_014138245.1	Pantoea agglomerans strain: MR10	81.237
GCF_000814075.1	Pantoea agglomerans LMAE-2	81.2358
GCF_020783495.1	Pantoea agglomerans strain: DBM 3797	81.2357
GCF_014354035.1	Pantoea agglomerans strain: Pa39-21	81.2349
GCF_010667965.1	Pantoea agglomerans strain: A2	81.2333
GCF_014353745.1	Pantoea agglomerans strain: Pa39-1	81.2309
GCF_014839545.1	Pantoea agglomerans strain: CFBP13583	81.2285
GCF_029623495.1	Pantoea agglomerans strain: RIT-To-3	81.2283
GCF_003369505.1	Pantoea agglomerans BD1274	81.2278
GCF_014353945.1	Pantoea agglomerans strain: Pa39-23	81.2254
GCF_003813865.1	Pantoea sp. RIT388	81.2253
GCF_014353845.1	Pantoea agglomerans strain: E325-699	81.2228
GCF_014839325.1	Pantoea agglomerans strain: CFBP13709	81.2226
GCF_014354155.1	Pantoea agglomerans strain: Pa21-13	81.2222
GCF_011800475.1	Pantoea sp. EKM22T	81.2199
GCF_014138195.1	Pantoea agglomerans strain: 62d	81.2195
GCF_014354055.1	Pantoea agglomerans strain: Pa39-14	81.2195
GCF_900185875.1	Pantoea agglomerans DSM3493T	81.2188
GCF_017348995.1	Pantoea agglomerans strain: MM2021_7	81.217
GCF_002287745.1	Pantoea vagans TYU1	81.2168
GCF_022585235.1	Pantoea agglomerans strain: 20TX0122	81.2165
GCF_014138175.1	Pantoea agglomerans strain: 62e	81.2103
GCF_014353895.1	Pantoea agglomerans strain: Pa39-27	81.2088
GCF_017315165.1	Pantoea agglomerans strain: ANP8	81.2083
GCF_014839175.1	Pantoea agglomerans strain: CFBP8783	81.2079
GCF_014838815.1	Pantoea agglomerans strain: CFBP8800	81.2055
GCF_014839525.1	Pantoea agglomerans strain: CFBP13593	81.2045
GCF_004793995.1	Pantoea agglomerans strain: Bl3	81.2044
GCF_014353865.1	Pantoea agglomerans strain: E325	81.2043
GCF_014353935.1	Pantoea agglomerans strain: E325-ad1	81.2042
GCF_003032455.1	Pantoea vagans PV989	81.2036
GCF_014353795.1	Pantoea agglomerans strain: Pa39-7	81.2034
GCF_014838975.1	Pantoea agglomerans strain: CFBP8792	81.2034
GCF_014839085.1	Pantoea agglomerans strain: CFBP8785	81.2031
GCA_900068875.1	Pantoea vagansstrain: PaVv7	81.2023
GCF_014354165.1	Pantoea agglomerans strain: Pa17-5	81.1996
GCF_014842695.1	Pantoea agglomerans strain: CFBP13600	81.1994
GCF_900068865.1	Pantoea vagansstrain: PaVv11	81.1975
GCF_002095375.1	Pantoea deleyi LMG 24200T	81.1965	Eucalyptus	Uganda
GCF_019969975.1	Pantoea sp. OVA07A	81.1952
GCF_019969965.1	Pantoea agglomerans strain: OVA06A	81.1951
GCA_003450715.1	Pantoea agglomerans isolate: UBA10729	81.195
GCF_003369485.1	Pantoea agglomerans BD 1212	81.1949
GCF_000475055.1	Pantoea agglomerans Tx10	81.1939
GCA_002367775.1	Pantoea sp. UBA3038	81.1926
GCF_015711555.1	Pantoea agglomerans strain: NC	81.1915
GCF_024520895.1	Pantoea sp. Fr-CA_6	81.1906
GCF_000710215.1	Pantoea agglomerans	81.1903
GCF_026104315.1	Pantoea anthophila strain: CL1	81.1901
GCA_002415205.1	Pantoea sp. UBA5037	81.1891
GCF_010667985.1	Pantoea agglomerans strain: B1	81.189
GCF_014353995.1	Pantoea agglomerans strain: E325-750	81.1864
GCF_024520845.1	Pantoea sp. Ft+CA_17	81.1859
GCF_014838905.1	Pantoea agglomerans strain: CFBP8791	81.1854
GCF_010667975.1	Pantoea agglomerans strain: B3	81.1849
GCF_005233805.1	Pantoea agglomerans strain: CFBP13532	81.1844
GCF_010667925.1	Pantoea agglomerans strain: T1	81.1843
GCF_014353835.1	Pantoea agglomerans strain: E325-705	81.1837
GCF_014353705.1	Pantoea agglomerans strain: Pa31-3	81.1832
GCF_024158165.1	Pantoea sp. B550	81.18
GCF_003149005.1	Pantoea agglomerans PNG 92-11	81.1798
GCF_000745295.1	Pantoea sp. 9140	81.179
GCF_011800685.1	Pantoea sp. EKM10T	81.1786
GCF_025642775.1	Pantoea agglomerans strain: RIT-PI-AA	81.1779
GCF_003258435.1	Pantoea agglomerans BI3	81.1765
GCF_014839115.1	Pantoea agglomerans strain: CFBP13569	81.1763
GCF_010667865.1	Pantoea agglomerans strain: T5	81.1743
GCA_900068885.1	Pantoea vagansstrain: PaVv9	81.1739
GCF_014839425.1	Pantoea agglomerans strain: CFBP13616	81.1739
GCF_013403235.1	Pantoea agglomerans strain: FJII-L5-SW-P2	81.1737
GCF_025910055.1	Pantoea sp. JV6	81.1734
GCF_022647325.1	Pantoea deleyi strain: LMG24200T	81.1733	Mushroom
GCF_000220605.1	Pantoea agglomerans Sl1_M5	81.1728
GCF_023614195.1	Pantoea agglomerans strain: CCNPK 873	81.1718
GCF_014839205.1	Pantoea agglomerans strain: CFBP8756	81.1693
GCF_000148935.1	Pantoea vagans C9-1	81.1684
GCF_001558735.2	Pantoea vagans FDAARGOS_160	81.1684
GCF_014353955.1	Pantoea agglomerans strain: E325-754	81.1672
GCF_014354045.1	Pantoea agglomerans strain: Pa31-4	81.1661
GCF_014156615.1	Pantoea pleurotistrain: JZB 2120015	81.1649
GCF_013201565.1	Pantoea agglomerans strain: DOAB1048	81.1641
GCF_002082355.1	Pantoea vagans Pa	81.161
GCF_024520875.1	Pantoea sp. Ft-CA_14	81.161
GCF_015025115.1	Pantoea agglomerans strain: R6	81.1593
GCF_011800485.1	Pantoea sp. EKM20T	81.1591
GCF_014841465.1	Pantoea agglomerans strain: CFBP8774	81.1586
GCF_010667895.1	Pantoea agglomerans strain: T4	81.1518
GCF_000969395.1	Pantoea anthophila 11-2	81.151
GCF_026275525.1	[Curtobacterium] plantarum strain: RIT-As-4	81.1486
GCF_004344785.1	Pantoea agglomerans ES418	81.1475
GCF_009905795.1	Pantoea vagansstrain: SRS89	81.1471
GCF_001238615.1	Pantoea vagans ZBG6	81.1451
GCF_902706165.1	Pantoea sp. 18059	81.144
GCF_005233795.1	Pantoea agglomerans strain: CFBP13516	81.1437
GCF_025642955.1	Pantoea agglomerans strain: RIT-PI-T	81.1431
GCA_029256165.1	Pantoea agglomerans isolate: L_E1_T20_B_bin.107	81.1413
GCF_014353755.1	Pantoea agglomerans strain: Pa39-5	81.1368
GCF_000627115.1	Pantoea agglomerans RIT273	81.1367
GCF_008631645.1	Pantoea sp. F_16	81.1363
GCF_008631565.1	Pantoea sp. F_7	81.1354
GCF_008631725.1	Pantoea sp. F_11	81.1329
GCF_008631975.1	Pantoea sp. Bo_14	81.1313
GCF_008631715.1	Pantoea sp. F_12	81.1305
GCF_025910075.1	Pantoea sp. RG18	81.1303
GCF_004368905.1	Pantoea allii PNG 97-1	81.1281
GCF_008631615.1	Pantoea sp. F_18	81.1281
GCF_002157425.2	Pantoea agglomerans P5	81.1245
GCF_008631935.1	Pantoea sp. Bo_19	81.124
GCF_005233495.1	Pantoea agglomerans strain: CFBP13505	81.1223
GCF_014839125.1	Pantoea agglomerans strain: CFBP8784	81.12
GCF_008631635.1	Pantoea sp. F_17	81.1192
GCF_008631335.1	Pantoea sp. VH_25	81.1183
GCF_010667845.1	Pantoea agglomerans strain: T2	81.1174
GCF_010667855.1	Pantoea agglomerans strain: T3	81.1173
GCF_025642855.1	[Curtobacterium] plantarumstrain: RIT-PI-Z	81.1168
GCF_008631685.1	Pantoea sp. F_14	81.1165
GCF_008631665.1	Pantoea sp. F_15	81.1163
GCF_012241415.1	Pantoea agglomerans strain: KM1	81.1163
GCF_002222515.1	Pantoea agglomerans JM1	81.1161
GCF_008632005.1	Pantoea sp. Bo_11	81.1144
GCF_007050955.1	Pantoea agglomerans strain: K1	81.1133
GCF_008631825.1	Pantoea sp. Bo_40	81.1126
GCF_006494415.1	Pantoea deleyi strain: LMG 24200T	81.1116	Mushroom
GCF_008631905.1	Pantoea sp. Bo_21	81.1113
GCF_008631815.1	Pantoea sp. Bo_46	81.1111
GCF_016658625.1	Pantoea sp. S62	81.1106
GCF_008631895.1	Pantoea sp. Bo_3	81.1104
GCF_008631595.1	Pantoea sp. F_5	81.1097
GCF_008631865.1	Pantoea sp. Bo_34a	81.1093
GCF_008631795.1	Pantoea sp. Bo_5	81.1092
GCF_008631925.1	Pantoea sp. Bo_2	81.1074
GCF_008632095.1	Pantoea sp. B_2	81.1067
GCF_008631835.1	Pantoea sp. Bo_39	81.1064
GCF_008631735.1	Pantoea sp. FN_2b	81.1046
GCF_014839015.1	Pantoea agglomerans strain: CFBP8786	81.1025
GCF_014839315.1	Pantoea agglomerans strain: CFBP13731	81.0991
GCF_008631555.1	Pantoea sp. M_1	81.0978
GCF_008631995.1	Pantoea sp. Bo_13	81.0964
GCF_008631285.1	Pantoea sp. VH_3	81.0941
GCF_008631375.1	Pantoea sp. VH_18	81.0937
GCF_025153065.1	Pantoea sp. XY16	81.092
GCF_007558755.1	Pantoea sp. pagastrain: paga	81.0914
GCF_002554555.1	Pantoea agglomerans FDAARGOS_407	81.0907
GCF_014353815.1	Pantoea agglomerans strain: Pa39-3	81.0874
GCF_008632075.1	Pantoea sp. B_8	81.0869
GCA_003444865.1	Pantoea sp.isolate: UBA12230	81.0736
GCA_002434485.1	Pantoea sp. UBA6551	81.071
GCF_900115075.1	Pantoea sp. OV426	81.0693
GCF_008631275.1	Pantoea sp. VH_8	81.0691
GCF_008631415.1	Pantoea sp. VH_16	81.0657
GCF_002454305.1	Pantoea vagans UBA6713	81.0632
GCF_008631505.1	Pantoea sp. M_3	81.0597
GCA_008631475.1	Pantoea sp. M_4	81.0593
GCF_008631475.1	Pantoea sp. M_4	81.0593
GCF_014495885.1	Pantoea sp. MT58	81.0577
GCF_004798195.1	Pantoea alliistrain: AF015A5	81.0552
GCF_011800325.1	Pantoea sp. EKM101V	81.0517
GCF_029838845.1	Pantoea agglomerans strain: GD03966	81.0439
GCF_008631345.1	Pantoea sp. VH_24	81.0356
GCF_006385265.1	Pantoea vagans strain: PF-103	81.0345
GCF_007679955.1	Pantoea agglomerans strain: DE0059	81.033
GCA_019104105.1	Pantoea jilinensis strain: D25	81.032
GCF_029844725.1	Pantoea sp. GD03673	81.0258
GCF_003236725.1	Pantoea sp. ARC270	81.0199
GCF_008631515.1	Pantoea sp. M_10	81.0176
GCF_013415305.1	Pantoea sp. WMus005	81.0125
GCF_011800365.1	Pantoea sp. EKM103V	81.012
GCF_900167425.1	Pantoea eucalypti strain: NFPP29	81.0076
GCF_014155795.1	Pantoea hericii strain: JZB2120024	81.0073
GCA_002391745.1	Pantoea sp. UBA3896	81.0025
GCF_008631295.1	Pantoea sp. VH_4	80.9988
GCF_026544265.1	Pantoea sp. GM_Pan_1	80.9982
GCF_008631425.1	Pantoea sp. M_8	80.9899
GCF_009830035.1	Pantoea sp. Eser	80.9898
GCF_003203695.1	Pantoea vagans FBS135	80.9835
GCF_029222505.1	Pantoea sp. Cr_R21strain: Cr_R21	80.9832
GCA_002322165.1	Pantoea agglomerans isolate: UBA1585	80.9816
GCF_008039815.1	Pantoea vagans strain: ET-90	80.9795
GCF_029078645.1	Pantoea vagans strain: Pag UMAF3084	80.9792
GCF_008631445.1	Pantoea sp. M_6	80.9708
GCF_006494375.1	Pantoea anthophila strain: LMG 2558T	80.9704	Impatiens balsamina	India
GCF_007672475.1	Pantoea agglomerans strain: DE0421	80.963
GCF_943914765.1	Pantoea septica isolate: 0AHjpieTbJ_bin.8.MAG	80.9609
GCF_026544225.1	Pantoea sp. GM_Pan_2	80.9592
GCF_009646115.1	Pantoea eucalypti strain: LMG 24197T	80.9573	Eucalyptus	Uruguay
GCF_029078675.1	Pantoea vagans strain: Pag UMAF3067	80.9569
GCA_913773645.1	uncultured Pantoea sp.isolate: SP29_3_metabat2_genome_mining.11	80.9566
GCA_002419935.1	Pantoea sp. UBA5707	80.9513
GCF_029222525.1	Pantoea sp. Cr_R14	80.9485
GCF_000255315.1	Pantoea sp. Sc1	80.9473
GCF_003236715.1	Pantoea sp. ARC607	80.9423
GCF_011800355.1	Pantoea anthophila strain: EKM101A	80.929
GCF_026544235.1	Pantoea sp. GM_Pan_5	80.9253
GCF_000330765.1	Pantoea agglomerans 299R	80.9212
GCF_029222565.1	Pantoea sp. Cr_R13	80.9172
GCF_006385385.1	Pantoea vagans strain: PF-7	80.9151
GCF_026541045.1	Pantoea sp. GM_Pan_3	80.91
GCF_008631495.1	Pantoea sp. M_5	80.9053
GCF_000179655.1	Pantoea sp. aB	80.8996
GCF_000816655.1	Pantoea sp. MBLJ3	80.8966
GCA_913774055.1	uncultured Pantoea sp.isolate: S1C36_SP75	80.8855
GCA_002341125.1	Pantoea sp. UBA2523	80.8802
GCF_021043305.1	Pantoea sp. MHSD4	80.8706
GCF_002959725.1	Pantoea ananatis MHSD5	80.8655
GCA_913776085.1	uncultured Pantoea sp.isolate: SP68_3_metabat2_genome_mining.9	80.8633
GCA_946477225.1	Pantoea agglomerans isolate: SRR7287247_bin.2_metawrap_v1.3.0_MAG	80.863
GCF_018842675.1	Pantoea sp. EnvD	80.8594
GCF_006494355.1	Pantoea eucalypti strain: LMG 24197T	80.8536	Eucalyptus	Uruguay
GCF_014852315.1	Pantoea sp. PNT01	80.8402
GCF_014354205.1	Pantoea eucalypti strain: Pv21-6	80.8248
GCA_018842655.1	Pantoea sp. EnvH	80.8232
GCF_030063785.1	Pantoea eucalypti strain: BAV3111	80.8193
GCF_013753875.1	Candidatus Pantoea persica strain: Kerman3	80.8104
GCF_027157825.1	Pantoea sp. LMR881	80.7845
GCA_003512445.1	Pantoea sp.isolate: UBA8265	80.7739
GCA_002387765.1	Pantoea sp. UBA4570	80.7698
GCA_003452065.1	Pantoea sp.isolate: UBA11431	80.7602
GCA_002439265.1	Pantoea vagans isolate: UBA6298	80.7103
GCF_022761075.1	Pantoea sp. MQR6	80.6452
GCF_000233595.1	Pantoea ananatis PA13	80.3472
GCF_025765875.1	Pantoea ananatis strain: JT1-188	80.2948
GCF_024793925.1	Pantoea sp. B566	80.2931
GCF_029433965.1	Pantoea ananatis strain: ATCC 35400	80.2909
GCF_003184965.2	Pantoea ananatis SGAir0210	80.2749
GCA_002952035.2	Pantoea ananatis strain: PNA 97-1R	80.2713
GCF_000270125.2	Pantoea ananatis AJ13355	80.2672
GCF_025765855.1	Pantoea ananatis strain: JT8-6	80.2616
GCF_030064655.1	Pantoea stewartii isolate: RON18713	80.2438
GCF_011044475.1	Pantoea stewartii strain: ZJ-FGZX1	80.233
GCF_024814475.1	Pantoea sp. B623	80.2162
GCA_023845475.1	Pantoea ananatis strain: Lstri	80.2156
GCF_023845475.1	Pantoea ananatis strain: Lstri	80.2156
GCF_001641135.1	Pantoea sp. OXWO6B1	80.2098
GCF_030058735.1	Pantoea allii strain: BAV3077	80.2063
GCF_001369375.1	Pantoea ananatis S7	80.2027
GCF_004028255.1	Pantoea ananatis NN08200	80.2013
GCF_026075575.1	Pantoea ananatis strain: FU-01	80.1914
GCF_001369395.1	Pantoea ananatis S8	80.188
GCF_000283875.1	Pantoea ananatis LMG 5342T	80.1832
GCF_002224585.2	Pantoea ananatis YJ76	80.1765
GCF_016598655.1	Pantoea ananatis strain: LCFJ-001	80.1738
GCF_001369355.1	Pantoea ananatis S6	80.1709
GCF_001543055.1	Pantoea ananatis R100	80.1664
GCF_002082215.1	Pantoea stewartii subsp. stewartii DC283	80.1556
GCF_000025405.2	Pantoea ananatis LMG 20103	80.15	Eucalyptus	South Africa
GCF_029433915.1	Pantoea stewartii strain: ICMP 10132	80.15
GCF_000709995.2	Pantoea ananatis BD442	80.1413
GCF_013364135.1	Pantoea ananatis strain: FDAARGOS_680	80.1404
GCF_020771775.1	Pantoea ananatis strain: VY148	80.1343
GCF_022160245.1	Pantoea ananatis 15320	80.1289
GCF_017474015.1	Pantoea ananatis strain: OC5a	80.1287
GCF_025765915.1	Pantoea stewartii strain: HR3-48	80.1213
GCF_000661975.1	Pantoea ananatis LMG 2665T	80.1107	Ananas comosus	Brazil
GCF_019295085.1	Pantoea alliistrain: BD 389	80.1095
GCF_011752615.1	Pantoea sp. Acro-835	80.1091
GCF_023611845.1	Pantoea ananatis strain: JBR-LB3-16	80.1086
GCF_017920735.1	Pantoea ananatis strain: PANS_99_9	80.1032
GCF_022160255.1	Pantoea ananatis BRT98	80.1029
GCF_000295955.2	Pantoea sp. A4	80.1027
GCF_019720835.1	Pantoea ananatis strain: TZ39	80.1009
GCF_029081175.1	Pantoea ananatis strain: 99-22	80.0991
GCF_017154245.1	Pantoea ananatis strain: ku-pa	80.0945
GCF_029086765.1	Pantoea ananatis strain: 98-1	80.0918
GCF_025882585.1	Pantoea ananatis strain: HR1-105	80.0914
GCF_003849975.1	Pantoea ananatis DZ-12	80.0899
GCF_025882625.1	Pantoea ananatis strain: HR1-67	80.0897
GCF_017920695.1	Pantoea ananatis strain: PANS_99_5	80.0885
GCF_030057255.1	Pantoea alliistrain: BAV3055	80.086
GCF_025882615.1	Pantoea ananatis strain: JT1-187	80.0855
GCF_003231545.1	Pantoea ananatis ARC372	80.0851
GCF_025881995.1	Pantoea ananatis strain: HR1-120	80.0833
GCF_029086845.1	Pantoea ananatis strain: 99-7	80.081
GCF_007828605.1	Pantoea sp. SJZ147	80.0807
GCF_002215245.1	Pantoea sp. AMG 501	80.0805
GCF_002224035.1	Pantoea ananatis 1.38	80.0803
GCA_000248395.2	Pantoea stewartii subsp. stewartii DC283	80.0774
GCF_000248395.1	Pantoea stewartii subsp. stewartii DC283	80.0774
GCF_029086265.1	Pantoea ananatis strain: 99-24	80.0771
GCF_029081695.1	Pantoea ananatis strain: 99-9	80.075
GCF_029086965.1	Pantoea ananatis strain: 15-3	80.072
GCF_029086605.1	Pantoea ananatis strain: 99-32	80.0713
GCF_013201575.1	Pantoea alliistrain: DOAB1050	80.0696
GCF_017921025.1	Pantoea ananatis strain: PNA_14_2	80.0682
GCF_002959535.1	Pantoea ananatis PNA 99-7	80.0659
GCF_017920995.1	Pantoea ananatis strain: PNA_11_1	80.0648
GCF_029086125.1	Pantoea ananatis strain: 99-10	80.0647
GCF_017921185.1	Pantoea ananatis strain: PNA_18_3S	80.0644
GCF_003182175.1	Pantoea ananatis PNA 11-1	80.0642
GCF_025882645.1	Pantoea ananatis strain: JT1-171	80.0615
GCF_025941865.1	Pantoea ananatis strain: JT1-181	80.0597
GCF_029081385.1	Pantoea ananatis strain: 18-5S	80.0574
GCF_029081805.1	Pantoea ananatis strain: 98-3	80.0567
GCF_017920215.1	Pantoea ananatis strain: PANS_1_5	80.0564
GCF_029086725.1	Pantoea ananatis strain: 2-6	80.0561
GCF_017921755.1	Pantoea ananatis strain: PNA_99_7	80.0522
GCF_025882575.1	Pantoea ananatis strain: HR1-86	80.0516
GCF_028555165.1	Pantoea ananatis strain: 17671	80.0514
GCF_017920495.1	Pantoea ananatis strain: PANS_99_22	80.0508
GCF_029086085.1	Pantoea ananatis strain: 19-20	80.0504
GCF_025882065.1	Pantoea ananatis strain: JT1-175	80.0503
GCF_029081405.1	Pantoea ananatis strain: 200-11	80.0494
GCF_029086935.1	Pantoea ananatis strain: 99-14	80.0494
GCF_000285475.1	Pantoea ananatis B1-9	80.0481
GCF_029086775.1	Pantoea ananatis strain: 97-11	80.0473
GCF_000285975.1	Pantoea ananatis A4	80.0471
GCF_029086635.1	Pantoea ananatis strain: 99-5	80.0471
GCF_000710035.2	Pantoea ananatis LMG 2665T	80.047	Ananas comosus	Brazil
GCF_017921055.1	Pantoea ananatisstrain: PNA_13_1	80.0465
GCF_008801695.1	Pantoea stewartii subsp. stewartii CCUG 26359	80.0462
GCF_009996785.1	Pantoea ananatisstrain: MMB-1	80.0456
GCF_025881945.1	Pantoea ananatisstrain: JT6-7	80.0414
GCF_017921075.1	Pantoea ananatisstrain: PNA_15_3	80.0409
GCF_001465955.1	Pantoea ananatis AMG521	80.0393
GCF_029081835.1	Pantoea ananatisstrain: 11-1	80.0393
GCF_017920915.1	Pantoea ananatisstrain: PNA_07_13	80.0388
GCF_025881925.1	Pantoea ananatisstrain: JT6-12	80.0381
GCF_025881975.1	Pantoea ananatisstrain: LT2-192	80.0368
GCF_013186345.1	Pantoea ananatisstrain: B7	80.0361
GCF_015354545.1	Pantoea ananatisstrain: UFMG54	80.0357
GCF_030017155.1	Pantoea ananatisstrain: LASM19	80.0356
GCF_017920195.1	Pantoea ananatisstrain: PANS_1_10	80.0344
GCF_029834695.1	Pantoea ananatisstrain: GD04167	80.0334
GCF_029081025.1	Pantoea ananatisstrain: 14-2	80.0321
GCF_029086185.1	Pantoea ananatisstrain: 1-8	80.032
GCF_000475035.1	Pantoea ananatis BRT175	80.0317
GCF_017921455.1	Pantoea ananatisstrain: PNA_97_11	80.0317
GCF_017920655.1	Pantoea ananatisstrain: PANS_99_36	80.0315
GCF_029081735.1	Pantoea ananatisstrain: 1-5	80.0304
GCF_029081485.1	Pantoea ananatisstrain: 98-12	80.0296
GCF_017920295.1	Pantoea ananatisstrain: PANS_1_9	80.0286
GCF_017921615.1	Pantoea ananatisstrain: PNA_98_3	80.0281
GCF_003148595.1	Pantoea ananatis PNA 200-7	80.0273
GCF_017921395.1	Pantoea ananatisstrain: PNA_200_7	80.0273
GCF_017920725.1	Pantoea ananatisstrain: PNA_02_12	80.027
GCF_001310295.1	Pantoea stewartii S301	80.0267
GCF_017920625.1	Pantoea ananatisstrain: PANS_99_27	80.0257
GCF_022585245.1	Pantoea ananatisstrain: 20TX0087	80.0256
GCF_029081105.1	Pantoea ananatisstrain: 99-18	80.0252
GCF_017921355.1	Pantoea ananatisstrain: PNA_200_12	80.0248
GCF_028555185.1	Pantoea ananatisstrain: Cit30-11	80.0244
GCF_029081265.1	Pantoea ananatisstrain: 07-13	80.0237
GCF_017052195.1	Pantoea stewartii subsp. indologenesstrain: PNA 14-11	80.0236
GCF_017921315.1	Pantoea ananatisstrain: PNA_200_10	80.0226
GCF_017921475.1	Pantoea ananatisstrain: PNA_98_1	80.0223
GCF_017921655.1	Pantoea ananatisstrain: PNA_99_1	80.0223
GCF_029081725.1	Pantoea ananatisstrain: 200-2	80.022
GCF_029081445.1	Pantoea ananatisstrain: 200-12	80.0219
GCF_029086625.1	Pantoea ananatisstrain: 02-12	80.0219
GCF_022585405.1	Pantoea alliistrain: 20TX0020	80.0213
GCF_024520835.1	Pantoea sp. Fr+CA_20	80.0211
GCF_029086305.1	Pantoea ananatisstrain: 01-1	80.0209
GCF_003384905.1	Pantoea ananatis PNA 07-10	80.0205
GCF_002307475.1	Pantoea allii LMG 24248T	80.0196		South Africa
GCF_029081315.1	Pantoea ananatisstrain: 18-3S	80.0191
GCF_013186335.1	Pantoea ananatisstrain: M232A	80.0183
GCF_019295125.1	Pantoea alliistrain: BD 383	80.018
GCF_029081425.1	Pantoea ananatisstrain: 200-7	80.0174
GCF_029967885.1	Pantoea sp. V106_11	80.0174
GCF_029081245.1	Pantoea ananatisstrain: 99-4	80.0171
GCF_000803205.1	Pantoea stewartii M073a	80.017
GCF_003201255.1	Pantoea ananatis PNA 07-1	80.0167
GCF_017052135.1	Pantoea stewartii subsp. indologenesstrain: PNA 14-12	80.0167
GCF_029081615.1	Pantoea ananatisstrain: 99-6	80.0163
GCF_017920675.1	Pantoea ananatisstrain: PANS_99_32	80.0158
GCF_029081065.1	Pantoea ananatisstrain: 06-1	80.0155
GCF_029081665.1	Pantoea ananatisstrain: 19-13	80.0154
GCF_001475885.1	Pantoea ananatis RSA47	80.0147
GCF_017920895.1	Pantoea ananatisstrain: PNA_07_14	80.0145
GCF_017920445.1	Pantoea ananatisstrain: PANS_200_2	80.0139
GCF_003386715.1	Pantoea ananatis PANS 200-1	80.0132
GCF_029081505.1	Pantoea ananatisstrain: 98-11	80.013
GCF_029086885.1	Pantoea ananatisstrain: 99-9	80.0119
GCF_002959445.1	Pantoea ananatis PANS 99-3	80.0117
GCF_029086525.1	Pantoea ananatisstrain: 99-27	80.0098
GCF_017921485.1	Pantoea ananatisstrain: PNA_97_3	80.0096
GCF_002959475.1	Pantoea ananatis PANS 04-2	80.0094
GCF_017920235.1	Pantoea ananatisstrain: PANS_1_2	80.0093
GCF_003096515.1	Pantoea ananatis PNA 14-1	80.009
GCF_029086375.1	Pantoea ananatisstrain: 98-2	80.0079
GCF_017920795.1	Pantoea ananatisstrain: PNA_03_2	80.0063
GCF_025881965.1	Pantoea ananatisstrain: JT1-190	80.0062
GCF_025769915.1	Pantoea ananatisstrain: 3.2.1	80.006
GCF_003182215.1	Pantoea ananatis PNA 98-11	80.0057
GCF_001310285.1	Pantoea stewartii A206	80.0053
GCF_025881905.1	Pantoea ananatisstrain: HR1-30	80.005
GCF_025882045.1	Pantoea ananatisstrain: LA2-28	80.0048
GCF_017052375.1	Pantoea stewartii subsp. indologenesstrain: PNA 14-9	80.004
GCF_019295225.1	Pantoea alliistrain: BD 381	80.0036
GCF_029081625.1	Pantoea ananatisstrain: 97-2	80.0036
GCF_030057225.1	Pantoea ananatisstrain: BAV3127	80.003
GCF_017921515.1	Pantoea ananatisstrain: PNA_92_7	80.0027
GCF_002959585.1	Pantoea ananatis PNA 15-1	80.0025
GCF_017921015.1	Pantoea ananatisstrain: PNA_08_1	80.0025
GCF_030057265.1	Pantoea alliistrain: BAV3048	80.0013
GCF_029081585.1	Pantoea ananatisstrain: 99-8	80.0008
GCF_000766045.1	Pantoea ananatis PaMB1	80.0006
GCF_025599245.1	Pantoea stewartiistrain: ST25	79.9995
GCF_029086365.1	Pantoea ananatisstrain: 2-1	79.9989
GCF_001476115.1	Pantoea ananatis NS303	79.9984
GCA_017921275.1	Pantoea ananatisstrain: PNA_18_9S	79.9981
GCF_002959555.1	Pantoea ananatis PNA 06-1	79.998
GCF_029081205.1	Pantoea ananatisstrain: 99-26	79.9974
GCF_029081525.1	Pantoea ananatisstrain: 200-10	79.9972
GCF_002959515.1	Pantoea ananatis PANS 01-2	79.9971
GCF_000710015.2	Pantoea ananatis	79.9954
GCF_017921215.1	Pantoea ananatisstrain: PNA_18_5	79.9951
GCF_017921365.1	Pantoea ananatisstrain: PNA_200_11	79.9946
GCF_029086345.1	Pantoea ananatisstrain: 1-2	79.9946
GCF_029086865.1	Pantoea ananatisstrain: 06-4	79.9945
GCF_004364735.1	Pantoea sp. PNA 14-12	79.994
GCF_017051975.1	Pantoea stewartii subsp. indologenesstrain: PANS 07-10	79.9932
GCF_017921115.1	Pantoea ananatisstrain: PNA_18_10	79.9923
GCF_029081355.1	Pantoea ananatisstrain: 18-5	79.9921
GCF_017920275.1	Pantoea ananatisstrain: PANS_1_6	79.9916
GCF_017920955.1	Pantoea ananatisstrain: PNA_07_22	79.9914
GCF_017921795.1	Pantoea ananatisstrain: PNA_99_9	79.9911
GCF_017920815.1	Pantoea ananatisstrain: PNA_05_1	79.9905
GCF_017921715.1	Pantoea ananatisstrain: PNA_99_2	79.9904
GCF_029086675.1	Pantoea ananatisstrain: 99-29	79.9904
GCF_013912115.1	Pantoea ananatisstrain: NRRL B-14773	79.99
GCF_003268795.1	Pantoea ananatis PNA 86-1	79.9896
GCF_003182295.1	Pantoea sp. AG702	79.9892
GCF_017921695.1	Pantoea ananatisstrain: PNA_99_6	79.989
GCF_029086435.1	Pantoea ananatisstrain: 08-1	79.989
GCF_029086425.1	Pantoea ananatisstrain: 98-7	79.9889
GCF_023053175.1	Pantoea ananatisstrain: 140-UN	79.9885
GCF_029169305.1	Pantoea ananatisstrain: 99-36	79.9885
GCF_000757405.2	Pantoea stewartii subsp. indologenes LMG 2632T	79.9878	Setaria italica	India
GCF_001476375.1	Pantoea stewartii RSA36	79.9877
GCF_029081135.1	Pantoea ananatisstrain: 02-12	79.9858
GCF_019295205.1	Pantoea alliistrain: BD 386	79.9843
GCF_029081225.1	Pantoea ananatisstrain: 07-7	79.984
GCF_000467085.1	Pantoea ananatis DAR 76143	79.9834
GCF_001475725.1	Pantoea ananatis NS311	79.9831
GCF_029086685.1	Pantoea ananatisstrain: 99-3	79.9825
GCF_029081535.1	Pantoea ananatisstrain: 98-8	79.9821
GCF_017920715.1	Pantoea ananatisstrain: PANS_99_4	79.9818
GCF_029081565.1	Pantoea ananatisstrain: 99-1	79.9818
GCF_029086795.1	Pantoea ananatisstrain: 99-2	79.9815
GCF_003634335.1	Pantoea allii PNA 02-18	79.9806
GCF_017921255.1	Pantoea ananatisstrain: PNA_18_5S	79.9804
GCF_017920395.1	Pantoea ananatisstrain: PANS_2_8	79.9803
GCF_029081685.1	Pantoea ananatisstrain: 1-6	79.9803
GCF_029086505.1	Pantoea ananatisstrain: 18-8S	79.98
GCF_001476795.1	Pantoea stewartii RSA30	79.9799
GCF_000786255.1	Pantoea stewartii M009	79.9798
GCF_017920255.1	Pantoea ananatisstrain: PANS_1_8	79.9795
GCF_029086455.1	Pantoea ananatisstrain: 18-7S	79.9794
GCF_029086145.1	Pantoea ananatisstrain: 4-2	79.9793
GCF_029086325.1	Pantoea ananatis strain: 18-10	79.9788
GCF_017921745.1	Pantoea ananatis strain: PNA_99_8	79.9781
GCF_029086175.1	Pantoea ananatis strain: 13-1	79.9777
GCF_017920345.1	Pantoea ananatis strain: PANS_2_6	79.9773
GCF_001475715.1	Pantoea ananatis NS296	79.9772
GCF_017051935.1	Pantoea stewartii subsp. indologenesstrain: PANS 07-14	79.977
GCF_025942095.1	Pantoea ananatis strain: RIT_BS5	79.9769
GCF_029086445.1	Pantoea ananatis strain: 97-3	79.9769
GCF_030058715.1	Pantoea ananatis strain: BAV3096	79.9767
GCF_028555205.1	Pantoea ananatis strain: 26SR6	79.9764
GCA_001005095.1	Pantoea ananatis strain: MR5	79.9759
GCF_017921675.1	Pantoea ananatis strain: PNA_99_14	79.9749
GCF_017921555.1	Pantoea ananatis strain: PNA_98_12	79.9748
GCF_003231535.1	Pantoea ananatis ARC310	79.9747
GCF_017920575.1	Pantoea ananatis strain: PANS_99_29	79.974
GCF_017921295.1	Pantoea ananatis strain: PNA_18_7S	79.9734
GCF_002959435.1	Pantoea ananatis PANS 99-23	79.9733
GCF_029086405.1	Pantoea ananatis strain: 07-14	79.9724
GCF_029086245.1	Pantoea ananatis strain: 19-8	79.9719
GCF_017920825.1	Pantoea ananatis strain: PNA_07_1	79.9712
GCF_017920335.1	Pantoea ananatis strain: PANS_2_1	79.971
GCA_003533915.1	Pantoea ananatis isolate: UBA11896	79.9709
GCF_017920435.1	Pantoea ananatis strain: PANS_4_2	79.968
GCF_029081085.1	Pantoea ananatis strain: 4-1	79.9678
GCF_017052015.1	Pantoea stewartii subsp. indologenesstrain: PANS 07-12	79.9674
GCF_007665685.1	Pantoea ananatis strain: DE0584	79.9669
GCF_017051945.1	Pantoea stewartii subsp. indologenesstrain: PANS 99-15	79.9664
GCF_002959565.1	Pantoea ananatis PNA 200-3	79.9656
GCF_025882025.1	Pantoea ananatis strain: JT1-17	79.965
GCF_019295145.1	Pantoea alliistrain: BD 382	79.9641
GCF_017921535.1	Pantoea ananatis strain: PNA_98_11	79.9638
GCF_002959495.1	Pantoea ananatis PANS 99-36	79.9633
GCF_900119405.1	Pantoea ananatis strain: NFR11	79.9627
GCF_001476355.1	Pantoea stewartii NS381	79.9625
GCF_017921085.1	Pantoea ananatis strain: PNA_15_1	79.9621
GCF_029169385.1	Pantoea ananatis strain: 07-1	79.9618
GCF_003231505.1	Pantoea ananatis ARC311	79.9604
GCF_017920835.1	Pantoea ananatis strain: PNA_06_4	79.9599
GCF_029169325.1	Pantoea ananatis strain: 03-1	79.9599
GCF_017920775.1	Pantoea ananatis strain: PNA_03_1	79.9595
GCF_029086825.1	Pantoea ananatis strain: 99-14	79.9595
GCF_029086895.1	Pantoea ananatis strain: 99-11	79.9588
GCF_017921325.1	Pantoea ananatis strain: PNA_18_8S	79.9576
GCF_029991035.1	Pantoea stewartii strain: C10109_Jinung	79.9556
GCF_017051875.1	Pantoea stewartii subsp. indologenesstrain: NCPPB 1877	79.9548
GCF_014218605.1	Pantoea stewartii strain: NRRL B-133	79.9545
GCF_019295175.1	Pantoea alliistrain: BD 388	79.9543
GCF_017921595.1	Pantoea ananatis strain: PNA_98_8	79.9542
GCF_004358685.1	Pantoea ananatis F-C2	79.953
GCF_029081785.1	Pantoea ananatis strain: 18-2	79.9526
GCF_029081455.1	Pantoea ananatis strain: 92-7	79.9525
GCF_029081125.1	Pantoea ananatis strain: 200-3	79.9518
GCF_017052175.1	Pantoea stewartii subsp. indologenesstrain: PNA 15-2	79.9507
GCF_029169345.1	Pantoea ananatis strain: 03-2	79.9506
GCF_017921735.1	Pantoea ananatis strain: PNA_99_3	79.9498
GCF_017920475.1	Pantoea ananatis strain: PANS_99_11	79.9485
GCF_013277595.1	Pantoea stewartii strain: 626	79.9472
GCF_010273335.1	Pantoea stewartii subsp. stewartiistrain: MS1	79.9467
GCF_029086165.1	Pantoea ananatis strain: 99-23	79.9461
GCF_017921235.1	Pantoea ananatis strain: PNA_18_6S	79.9459
GCF_029169365.1	Pantoea ananatis strain: 05-1	79.9457
GCF_017921175.1	Pantoea ananatis strain: PNA_18_2	79.9449
GCF_017051895.1	Pantoea stewartii subsp. indologenesstrain: NCPPB 2275	79.9447
GCF_000582575.1	Pantoea ananatis Sd-1	79.9439
GCF_029086095.1	Pantoea ananatisstrain: 1-10	79.9428
GCF_000784965.1	Pantoea sp. PSNIH2	79.9425
GCF_003385815.1	Pantoea ananatis PANS 02-01	79.9424
GCF_017921415.1	Pantoea ananatis strain: PNA_200_3	79.9416
GCF_017921575.1	Pantoea ananatis strain: PNA_98_2	79.9413
GCF_029081045.1	Pantoea ananatis strain: 200-8	79.9409
GCF_017920415.1	Pantoea ananatis strain: PANS_200_1	79.9402
GCF_017051845.1	Pantoea stewartii subsp. indologenesstrain: NCPPB 1562	79.9398
GCF_017920315.1	Pantoea ananatis strain: PANS_2_5	79.9394
GCF_017920375.1	Pantoea ananatis strain: PANS_2_7	79.9368
GCF_017921605.1	Pantoea ananatis strain: PNA_98_7	79.9363
GCF_017051815.1	Pantoea stewartii subsp. indologenesstrain: NCPPB 2282	79.9361
GCF_029086665.1	Pantoea ananatisstrain: 07-10	79.9358
GCA_913774635.1	uncultured Pantoea sp.isolate: S3C18100_SP226	79.9336
GCF_029086225.1	Pantoea ananatis strain: 18-6S	79.9331
GCF_003201175.1	Pantoea sp. PNA 03-3	79.9314
GCF_029086545.1	Pantoea ananatis strain: 200-1	79.9312
GCF_029081745.1	Pantoea ananatis strain: 15-1	79.9309
GCF_017921435.1	Pantoea ananatis strain: PNA_200_8	79.9306
GCF_029086745.1	Pantoea ananatis strain: 2-7	79.929
GCF_029081165.1	Pantoea ananatis strain: 2-8	79.9288
GCF_017051805.1	Pantoea stewartii subsp. indologenesstrain: NCPPB 2281	79.9278
GCF_900167295.1	Pantoea ananatis strain: NFIX48	79.9275
GCF_017920555.1	Pantoea ananatis strain: PANS_99_25	79.9254
GCF_017921145.1	Pantoea ananatis strain: PNA_18_1	79.9246
GCF_017920615.1	Pantoea ananatis strain: PANS_99_33	79.9243
GCF_029081215.1	Pantoea ananatis strain: 99-33	79.9219
GCF_014353905.1	Pantoea sp. Psp39-30	79.9205
GCF_029081305.1	Pantoea ananatis strain: 18-1	79.9198
GCF_017921135.1	Pantoea ananatis strain: PNA_18_10S	79.9197
GCF_029086925.1	Pantoea ananatis strain: 99-12	79.9189
GCA_010677205.1	Pantoea ananatis isolate: Weeds_Lee_18a	79.9181
GCF_017920935.1	Pantoea ananatis strain: PNA_07_5	79.9157
GCF_029086255.1	Pantoea ananatis strain: 18-10S	79.9152
GCA_003545275.1	Pantoea ananatis isolate: UBA12293	79.9126
GCF_017920875.1	Pantoea ananatis strain: PNA_07_10	79.9111
GCF_017920965.1	Pantoea ananatis strain: PNA_07_7	79.9076
GCF_029081345.1	Pantoea ananatis strain: 18-9S	79.9069
GCF_001477215.1	Pantoea stewartii RSA13	79.9053
GCF_029967855.1	Pantoea sp. V108_6	79.9016
GCF_029086585.1	Pantoea ananatis strain: 99-31	79.9005
GCA_030144305.1	Pantoea stewartii subsp. indologenes strain: SCHI0154.S.1	79.8979
GCF_003148935.1	Pantoea allii PNA 200-10	79.8947
GCF_029086555.1	Pantoea ananatis strain: 99-25	79.8927
GCA_002337805.1	Pantoea ananatis isolate: UBA1895	79.8906
GCF_017920535.1	Pantoea ananatis strain: PANS_99_26	79.8889
GCF_017920505.1	Pantoea ananatis strain: PANS_99_23	79.887
GCF_028620955.1	Pantoea ananatis strain: IPG26	79.8865
GCF_019295165.1	Pantoea alliistrain: BD 387	79.8861
GCF_017052115.1	Pantoea stewartii subsp. indologenesstrain: PANS 07-6	79.8847
GCF_017920595.1	Pantoea ananatis strain: PANS_99_31	79.8792
GCF_017052095.1	Pantoea stewartii subsp. indologenesstrain: PANS 07-4	79.8778
GCF_009765415.1	Pantoea ananatis strain: BAV 3296	79.8762
GCF_029081605.1	Pantoea ananatis strain: 2-5	79.8669
GCF_002918995.1	Pantoea sp. PSNIH5	79.8617
GCF_000333515.1	Pantoea sp. B40	79.8569
GCF_001187705.1	Pantoea ananatis CFH 7-1	79.8467
GCF_002919015.1	Pantoea sp. PSNIH4	79.8276
GCF_002922505.1	Pantoea sp. PSNIH3	79.8224
GCA_018373275.1	Pantoea sp.isolate: L3_128_007G1_dasL3_128_007G1_concoct_6	79.7279
GCF_023650435.1	Pantoea alhagistrain: NX-11	79.6339
GCF_007981265.1	Pantoea sp. CCBC3-3-1	79.4953
GCF_002976475.1	Pantoea coffeiphila 342	79.4579
GCF_009765445.1	Pantoea sp. BAV 3049	79.4556
GCF_002101395.1	Pantoea alhagi LTYR-11Z	79.4297
GCF_016909495.1	Pantoea coffeiphila strain: 1480	79.4023
GCF_024169685.1	Pantoea agglomerans strain: JCM1236	79.2454
GCF_000599885.1	Pantoea sp. IMH	79.0774
GCF_009676845.1	Pantoea sp. 201603H	79.025
GCF_016632325.1	Pantoea agglomerans strain: Eh 335	79.0163
GCF_900129625.1	Pantoea sesami strain: Si-M154	78.9619
GCF_001922585.1	Pantoea sp. 1.19	78.9472
GCF_014192945.1	Pantoea agglomerans strain: WP7	78.7003
GCF_012033755.1	Pantoea sp. LS15	78.6063
GCF_012241585.1	Pantoea sp. LS15	78.6063
GCA_002953195.1	Pantoea gaviniae	76.3
