# Supplementary material for: BlaPSZ-1, a novel AmpC gene identified from a Pantoea isolate
Source: Front Microbiol. 2023 Jul 17;14:1222703. doi: 10.3389/fmicb.2023.1222703 (PMC10389763; doi:10.3389/fmicb.2023.1222703)
Supplement: Supplementary file 1 [file Data_Sheet_1.ZIP › Table S2.xlsx]

## Sheet: AMR gene on chromosome
qSeq ID	qLength	qStart	qEnd	qCoverage (%)	qSimilarity (%)	sSeq ID	sLength	sStart	sEnd	sCoverage (%)	sSimilarity (%)	sTitle	bit socre	e-value	identity (%)	alignment length	mismatch	ARO Name	Description	AMR Gene Family	Drug Class	Resistance Mechanism
X85_chromosome_00029	324	71	312	74.7	21.4	AHA41499.1	350	105	348	69.7	19.9	AHA41499.1 ARO:3002948 vanH_in_vanO_cl [Rhodococcus hoagii]	98.2	3.68e-24	28.6	255	158	vanH gene in vanO cluster	Also known as vanHO, is a vanH variant in the vanO gene cluster.	glycopeptide resistance gene cluster;vanH	glycopeptide antibiotic	antibiotic target alteration
X85_chromosome_00030	427	14	410	93	26.1	ACJ41547.2	434	15	416	92.6	26	ACJ41547.2 ARO:3004574 Abau_AbaQ [Acinetobacter baumannii AB0057]	179	9.94e-53	28.1	405	280	Acinetobacter baumannii AbaQ	AbaQ is an MFS transporter mainly involved in the extrusion of quinolone-type drugs in A. baumannii.	major facilitator superfamily (MFS) antibiotic efflux pump	fluoroquinolone antibiotic	antibiotic efflux
X85_chromosome_00047	132	1	107	81.1	41	AFK13828.1	124	12	118	86.3	43.6	AFK13828.1 ARO:3000823 ramA [Enterobacter cloacae]	115	2.45e-35	50.5	107	53	ramA	RamA (resistance antibiotic multiple) is a positive regulator of AcrAB-TolC and leads to high level multidrug resistance in Klebsiella pneumoniae, Salmonella enterica, and Enterobacter aerugenes, increasing the expression of both the mar operon as well as AcrAB. RamA also decreases OmpF expression.	General Bacterial Porin with reduced permeability to beta-lactams;resistance-nodulation-cell division (RND) antibiotic efflux pump	carbapenem;cephalosporin;cephamycin;disinfecting agents and antiseptics;fluoroquinolone antibiotic;glycylcycline;monobactam;penam;penem;phenicol antibiotic;rifamycin antibiotic;tetracycline antibiotic	antibiotic efflux;reduced permeability to antibiotic
X85_chromosome_00111	248	3	216	86.3	26.4	ADZ12699.1	258	1	213	82.6	25.3	ADZ12699.1 ARO:3005091 RanA [Riemerella anatipestifer RA-GD]	115	6.67e-32	30.6	222	137	RanA	RanA is a part of the RanARanB ABC-type efflux system. Alongside RanB, it confers resistance to aminoglycoside antibiotics.	ATP-binding cassette (ABC) antibiotic efflux pump	aminoglycoside antibiotic	antibiotic efflux
X85_chromosome_00117	154	17	146	84.4	28.4	BAB41874.1	147	7	137	89.1	29.9	BAB41874.1 ARO:3000815 mgrA [Staphylococcus aureus subsp. aureus N315]	88.2	7.19e-24	33.6	131	86	mgrA	MgrA, also known as NorR, is a regulator for norA, norB, and tet38. It is a positive regulator for norA expression, but is a direct repressor for norB and an indirect repressor of tet38.	ATP-binding cassette (ABC) antibiotic efflux pump;major facilitator superfamily (MFS) antibiotic efflux pump	cephalosporin;disinfecting agents and antiseptics;fluoroquinolone antibiotic;penam;peptide antibiotic;tetracycline antibiotic	antibiotic efflux
X85_chromosome_00119	563	1	552	98	64.5	CCI79240.1	574	18	570	96.3	63.4	CCI79240.1 ARO:3005047 eptB [Klebsiella pneumoniae subsp. rhinoscleromatis SB3432]	748	8.27e-271	65.8	553	188	eptB	eptB is a phosphoethanolamine transferase. It confers resistance to peptide antibiotics.	pmr phosphoethanolamine transferase	peptide antibiotic	antibiotic target alteration
X85_chromosome_00178	853	1	842	98.7	82	CDJ73082.1	848	1	839	98.9	82.2	CDJ73082.1 ARO:3003900 Ecol_cyaA_FOF [Escherichia coli str. K-12 substr. MC4100]	1446	0	83.1	842	139	Escherichia coli cyaA with mutation conferring resistance to fosfomycin	CyaA (adenylate cyclase) is involved with the synthesis of cyclic AMP which regulates the fosfomycin transporter glpT. As a result, mutations to cyaA confer resistance to fosfomycin.	antibiotic-resistant cya adenylate cyclase	phosphonic acid antibiotic	antibiotic target alteration
X85_chromosome_00178	853	1	842	98.7	82	CDJ73082.1	848	1	839	98.9	82.2	CDJ73082.1 ARO:3003900 Ecol_cyaA_FOF [Escherichia coli str. K-12 substr. MC4100]	1446	0	83.1	842	139	Escherichia coli cyaA with mutation conferring resistance to fosfomycin	CyaA (adenylate cyclase) is involved with the synthesis of cyclic AMP which regulates the fosfomycin transporter glpT. As a result, mutations to cyaA confer resistance to fosfomycin.	antibiotic-resistant cya adenylate cyclase	phosphonic acid antibiotic	antibiotic target alteration
X85_chromosome_00195	446	1	445	99.8	88.6	CDJ72593.1	452	1	445	98.5	87.5	CDJ72593.1 ARO:3003889 Ecol_GlpT_FOF [Escherichia coli str. K-12 substr. MC4100]	814	6.19e-301	88.8	445	50	Escherichia coli GlpT with mutation conferring resistance to fosfomycin	Point mutations to the active importer GlpT, which is involved with the uptake of many phosphorylated sugars, confer resistance to fosfomycin by reducing import of the drug into the bacteria.	antibiotic-resistant GlpT	phosphonic acid antibiotic	antibiotic target alteration
X85_chromosome_00233	237	1	235	99.2	90.4	AAA50993.1	394	1	235	59.6	54.3	AAA50993.1 ARO:3003368 Ecol_EFTu_KIR [Escherichia coli]	431	3.71e-154	91.1	235	21	Escherichia coli EF-Tu mutants conferring resistance to kirromycin	Sequence variants of Escherichia coli elongation factor Tu that confer resistance to kirromycin.	elfamycin resistant EF-Tu	elfamycin antibiotic	antibiotic target alteration
X85_chromosome_00241	1342	1	1342	100	95.2	BAB38333.1	1342	1	1342	100	95.2	BAB38333.1 ARO:3003288 Ecol_rpoB_RIF [Escherichia coli O157:H7 str. Sakai]	2516	0	95.2	1342	64	Escherichia coli rpoB mutants conferring resistance to rifampicin	Point mutations that occurs in Escherichia coli rpoB resulting in resistance to rifampicin.	rifamycin-resistant beta-subunit of RNA polymerase (rpoB)	peptide antibiotic;rifamycin antibiotic	antibiotic target alteration;antibiotic target replacement
X85_chromosome_00242	1407	8	1362	96.3	44.5	AAD08242.1	2890	1387	2872	51.4	23.7	AAD08242.1 ARO:3007051 Hpyl_rpoB_RIF [Helicobacter pylori 26695]	1259	0	46.2	1525	612	Helicobacter pylori rpoB mutation conferring resistance to rifampicin	Rifampicin inhibits transcription by binding the beta subunit of RNA polymerase. Helicobacter pylori mutations associated with rifampicin resistance typically occur in the rifampicin resistance determining region of rpoB between codons 525 and 586.	rifamycin-resistant beta-subunit of RNA polymerase (rpoB)	fluoroquinolone antibiotic;peptide antibiotic;rifamycin antibiotic	antibiotic target alteration;antibiotic target replacement
X85_chromosome_00298	255	6	242	92.9	27.7	AAA26793.1	325	1	219	67.4	20.1	AAA26793.1 ARO:3003748 oleC [Streptomyces antibioticus]	97.1	1.69e-24	29.8	238	147	oleC	oleC is an ABC transporter isolated from Streptomyces antibioticus and is involved in oleandomycin secretion.	ATP-binding cassette (ABC) antibiotic efflux pump	macrolide antibiotic	antibiotic efflux
X85_chromosome_00299	237	1	193	81.4	22.5	CDO61516.1	362	160	359	55.2	15.3	CDO61516.1 ARO:3003949 efrB [Enterococcus faecium] Partial	62.8	2.23e-12	27.7	206	130	efrB	efrB is a part of the EfrAB efflux pump, and both efrA and efrB are necessary to confer multidrug resistance.	ATP-binding cassette (ABC) antibiotic efflux pump	fluoroquinolone antibiotic;macrolide antibiotic;rifamycin antibiotic	antibiotic efflux
X85_chromosome_00303	357	15	208	54.3	16.2	VWQ04088.1	269	19	218	74.3	22.1	VWQ04088.1 ARO:3005041 mlaF [Escherichia coli]	86.7	2.53e-20	29.8	205	128	mlaF	mlaF from the mla system is a gene proposed to play a part in the transport of phospholipids to the outer membrane. Insertions in mlaF are shown to confer resistance to linezolid.	ATP-binding cassette (ABC) antibiotic efflux pump	oxazolidinone antibiotic	antibiotic efflux
X85_chromosome_00314	330	14	225	64.2	22.4	VWQ04088.1	269	19	236	81	28.3	VWQ04088.1 ARO:3005041 mlaF [Escherichia coli]	122	1.51e-33	34.9	218	136	mlaF	mlaF from the mla system is a gene proposed to play a part in the transport of phospholipids to the outer membrane. Insertions in mlaF are shown to confer resistance to linezolid.	ATP-binding cassette (ABC) antibiotic efflux pump	oxazolidinone antibiotic	antibiotic efflux
X85_chromosome_00350	142	3	106	73.2	50	AAC77032.1	107	4	107	97.2	66.4	AAC77032.1 ARO:3003511 Ecol_soxS_MULT [Escherichia coli str. K-12 substr. MG1655]	140	5.76e-45	68.3	104	33	Escherichia coli soxS with mutation conferring antibiotic resistance	SoxS is a global regulator that up-regulates the expression of AcrAB efflux genes. It also reduces OmpF expression to decrease cell membrane permeability.	ATP-binding cassette (ABC) antibiotic efflux pump;General Bacterial Porin with reduced permeability to beta-lactams;major facilitator superfamily (MFS) antibiotic efflux pump;resistance-nodulation-cell division (RND) antibiotic efflux pump	carbapenem;cephalosporin;cephamycin;disinfecting agents and antiseptics;fluoroquinolone antibiotic;glycylcycline;monobactam;penam;penem;phenicol antibiotic;rifamycin antibiotic;tetracycline antibiotic	antibiotic efflux;antibiotic target alteration;reduced permeability to antibiotic
X85_chromosome_00351	158	1	153	96.8	67.1	AAC77033.1	154	1	153	99.4	68.9	AAC77033.1 ARO:3003381 Ecol_soxR_MULT [Escherichia coli str. K-12 substr. MG1655]	214	2.04e-73	69.3	153	47	Escherichia coli soxR with mutation conferring antibiotic resistance	SoxR is a sensory protein that upregulates soxS expression in the presence of redox-cycling drugs. This stress response leads to the expression many multidrug efflux pumps.	ATP-binding cassette (ABC) antibiotic efflux pump;major facilitator superfamily (MFS) antibiotic efflux pump;resistance-nodulation-cell division (RND) antibiotic efflux pump	cephalosporin;disinfecting agents and antiseptics;fluoroquinolone antibiotic;glycylcycline;penam;phenicol antibiotic;rifamycin antibiotic;tetracycline antibiotic	antibiotic efflux;antibiotic target alteration
X85_chromosome_00370	395	21	284	66.8	18.8	AAG03380.1	391	4	272	68.8	19.4	AAG03380.1 ARO:3002703 cmx [Corynebacterium striatum]	97.1	4.26e-23	28.2	277	178	cmx	cmx is a plasmid or transposon-encoded chloramphenicol exporter that is found in Corynebacterium striatum and Pseudomonas aeruginosa.	major facilitator superfamily (MFS) antibiotic efflux pump	phenicol antibiotic	antibiotic efflux
X85_chromosome_00386	219	1	214	97.7	50.7	AAG08162.1	221	1	214	96.8	50.2	AAG08162.1 ARO:3003582 basR [Pseudomonas aeruginosa PAO1]	220	6.87e-74	51.9	214	103	basR	Response regulator for Lipid A modification genes; two-component system involved in polymyxin resistance that senses high extracellular Fe(2+).	pmr phosphoethanolamine transferase	peptide antibiotic	antibiotic efflux;antibiotic target alteration
X85_chromosome_00387	122	7	118	91.8	49.2	BAA15221.2	127	11	122	88.2	47.3	BAA15221.2 ARO:3000263 marA [Escherichia coli str. K-12 substr. W3110]	118	2.27e-36	53.6	112	52	marA	In the presence of antibiotic stress, E. coli overexpresses the global activator protein MarA, which besides inducing MDR efflux pump AcrAB, also down- regulates synthesis of the porin OmpF.	General Bacterial Porin with reduced permeability to beta-lactams;resistance-nodulation-cell division (RND) antibiotic efflux pump	carbapenem;cephalosporin;cephamycin;disinfecting agents and antiseptics;fluoroquinolone antibiotic;glycylcycline;monobactam;penam;penem;phenicol antibiotic;rifamycin antibiotic;tetracycline antibiotic	antibiotic efflux;reduced permeability to antibiotic
X85_chromosome_00388	296	10	261	85.1	23.8	ALH22601.1	337	1	257	76.3	21.4	ALH22601.1 ARO:3000620 adeL [Acinetobacter baumannii]	91.7	4.22e-22	28	257	180	adeL	AdeL is a regulator of AdeFGH in Acinetobacter baumannii. AdeL mutations are associated with AdeFGH overexpression and multidrug resistance.	resistance-nodulation-cell division (RND) antibiotic efflux pump	fluoroquinolone antibiotic;tetracycline antibiotic	antibiotic efflux
X85_chromosome_00389	403	14	402	96.5	39.4	ABV18113.1	408	11	400	95.6	39	ABV18113.1 ARO:3001329 mdtG [Escherichia coli O139:H28 str. E24377A]	279	1.55e-91	40.8	390	230	mdtG	The MdtG protein, also named YceE, appears to be a member of the major facilitator superfamily of transporters, and it has been reported, when overexpressed, to increase fosfomycin and deoxycholate resistances. mdtG is a member of the marA-soxS-rob regulon.	major facilitator superfamily (MFS) antibiotic efflux pump	phosphonic acid antibiotic	antibiotic efflux
X85_chromosome_00396	363	4	216	58.7	18.3	ADZ12699.1	258	2	220	84.9	26.4	ADZ12699.1 ARO:3005091 RanA [Riemerella anatipestifer RA-GD]	120	1.23e-32	31.1	219	145	RanA	RanA is a part of the RanARanB ABC-type efflux system. Alongside RanB, it confers resistance to aminoglycoside antibiotics.	ATP-binding cassette (ABC) antibiotic efflux pump	aminoglycoside antibiotic	antibiotic efflux
X85_chromosome_00405	227	7	224	96	30.8	AAC74177.1	244	8	240	95.5	30.7	AAC74177.1 ARO:3004049 Ecol_fabG_TRC [Escherichia coli str. K-12 substr. MG1655]	72.4	3.16e-16	32.1	240	134	Escherichia coli fabG mutations conferring resistance to triclosan	fabG is a 3-oxoacyl-acyl carrier protein reductase involved in lipid metabolism and fatty acid biosynthesis.The bacterial biocide Triclosan blocks the final reduction step in fatty acid elongation, inhibiting biosynthesis. Point mutations in fabG can confer resistance to Triclosan.	antibiotic resistant fabG	disinfecting agents and antiseptics	antibiotic target alteration
X85_chromosome_00466	784	142	760	79	20	AAC75429.1	1197	563	1188	52.3	13.2	AAC75429.1 ARO:3000833 evgS [Escherichia coli str. K-12 substr. MG1655]	176	2.97e-46	25.3	653	427	evgS	EvgS is a sensor protein that phosphorylates the regulatory protein EvgA. evgS corresponds to 1 locus in Pseudomonas aeruginosa PAO1 and 1 locus in Pseudomonas aeruginosa LESB58.	major facilitator superfamily (MFS) antibiotic efflux pump;resistance-nodulation-cell division (RND) antibiotic efflux pump	fluoroquinolone antibiotic;macrolide antibiotic;penam;tetracycline antibiotic	antibiotic efflux
X85_chromosome_00473	241	6	235	95.4	32.7	APB03214.1	343	20	246	66.2	22.7	APB03214.1 ARO:3003980 tetA(58) [Paenibacillus sp. LC231]	121	1.41e-33	34.3	230	148	tetA(58)	TetA(58) is a Tetracycline efflux pump described in Paenibacillus sp. LC231, a strain of Paenibacillus isolated from Lechuguilla Cave, NM, USA. Described by Pawlowski et al. 2016.	major facilitator superfamily (MFS) antibiotic efflux pump	tetracycline antibiotic	antibiotic efflux
X85_chromosome_00479	271	1	265	97.8	77.2	VWQ04088.1	269	1	265	98.5	77.7	VWQ04088.1 ARO:3005041 mlaF [Escherichia coli]	419	9.27e-151	78.9	265	56	mlaF	mlaF from the mla system is a gene proposed to play a part in the transport of phospholipids to the outer membrane. Insertions in mlaF are shown to confer resistance to linezolid.	ATP-binding cassette (ABC) antibiotic efflux pump	oxazolidinone antibiotic	antibiotic efflux
X85_chromosome_00481	178	1	178	100	64	VWQ04090.1	183	1	177	96.7	61.9	VWQ04090.1 ARO:3005042 mlaD [Escherichia coli]	224	9e-77	64	178	63	mlaD	mlaD from the mla system is a gene proposed to play a part in the transport of phospholipids to the outer membrane. Insertions in mlaD are shown to confer resistance to linezolid.	ATP-binding cassette (ABC) antibiotic efflux pump	oxazolidinone antibiotic	antibiotic efflux
X85_chromosome_00485	419	1	419	100	89.5	AIL15701.1	419	1	419	100	89.5	AIL15701.1 ARO:3003775 Ecol_murA_FOF [Escherichia coli ATCC 25922]	743	9.32e-274	89.5	419	44	Escherichia coli murA with mutation conferring resistance to fosfomycin	murA or UDP-N-acetylglucosamine enolpyruvyl transferase catalyses the initial step in peptidoglycan biosynthesis and is inhibited by fosfomycin. Overexpression of murA through mutations such as Asp369Asn and Leu370Ile confers fosfomycin resistance. Extensive evidence has shown the significance of C115 mutations in conferring fosfomycin resistance since this residue represents a primary binding si…	antibiotic-resistant murA transferase	phosphonic acid antibiotic	antibiotic target alteration
X85_chromosome_00500	265	13	226	80.8	25.3	VWQ04088.1	269	14	227	79.6	24.9	VWQ04088.1 ARO:3005041 mlaF [Escherichia coli]	98.2	3.18e-25	31.3	217	143	mlaF	mlaF from the mla system is a gene proposed to play a part in the transport of phospholipids to the outer membrane. Insertions in mlaF are shown to confer resistance to linezolid.	ATP-binding cassette (ABC) antibiotic efflux pump	oxazolidinone antibiotic	antibiotic efflux
X85_chromosome_00504	353	86	348	74.5	24.6	AEX49906.1	477	189	456	56.2	18.5	AEX49906.1 ARO:3003583 basS [Pseudomonas aeruginosa]	117	4.62e-30	33	279	160	basS	Histidine protein kinase sensor Lipid A modification gene; part of a two-component system involved in polymyxin resistance that senses high extracellular Fe(2+).	pmr phosphoethanolamine transferase	peptide antibiotic	antibiotic efflux;antibiotic target alteration
X85_chromosome_00505	220	1	217	98.6	46.8	AAG08162.1	221	1	217	98.2	46.6	AAG08162.1 ARO:3003582 basR [Pseudomonas aeruginosa PAO1]	197	8.75e-65	47.5	217	114	basR	Response regulator for Lipid A modification genes; two-component system involved in polymyxin resistance that senses high extracellular Fe(2+).	pmr phosphoethanolamine transferase	peptide antibiotic	antibiotic efflux;antibiotic target alteration
X85_chromosome_00511	277	1	276	99.6	81.2	AAC76209.2	282	1	276	97.9	79.8	AAC76209.2 ARO:3003386 Ecol_folP_SLF [Escherichia coli str. K-12 substr. MG1655]	445	8.28e-161	81.5	276	51	Escherichia coli folP with mutation conferring resistance to sulfonamides	Point mutations in Escherichia coli dihydropteroate synthase folP prevent sulfonamide antibiotics from inhibiting its role in folate synthesis, thus conferring sulfonamide resistance.	sulfonamide resistant dihydropteroate synthase folP	sulfonamide antibiotic;sulfone antibiotic	antibiotic target alteration
X85_chromosome_00525	248	5	248	98.4	32.2	AAC74177.1	244	4	241	97.5	31.9	AAC74177.1 ARO:3004049 Ecol_fabG_TRC [Escherichia coli str. K-12 substr. MG1655]	118	2.28e-33	32.7	245	157	Escherichia coli fabG mutations conferring resistance to triclosan	fabG is a 3-oxoacyl-acyl carrier protein reductase involved in lipid metabolism and fatty acid biosynthesis.The bacterial biocide Triclosan blocks the final reduction step in fatty acid elongation, inhibiting biosynthesis. Point mutations in fabG can confer resistance to Triclosan.	antibiotic resistant fabG	disinfecting agents and antiseptics	antibiotic target alteration
X85_chromosome_00546	951	11	822	85.4	18.6	AEY83581.1	1033	9	814	78	17	AEY83581.1 ARO:3000510 Saur_mupB_MUP [Staphylococcus aureus]	192	2.85e-51	21.8	885	540	Staphylococcus aureus mupB conferring resistance to mupirocin	An alternative isoleucyl-tRNA synthetase conferring resistance to mupirocin.	antibiotic-resistant isoleucyl-tRNA synthetase (ileS)	mupirocin-like antibiotic	antibiotic target alteration
X85_chromosome_00592	144	6	143	95.8	33.8	BAB41874.1	147	4	142	94.6	33.4	BAB41874.1 ARO:3000815 mgrA [Staphylococcus aureus subsp. aureus N315]	87.4	1.04e-23	35.3	139	89	mgrA	MgrA, also known as NorR, is a regulator for norA, norB, and tet38. It is a positive regulator for norA expression, but is a direct repressor for norB and an indirect repressor of tet38.	ATP-binding cassette (ABC) antibiotic efflux pump;major facilitator superfamily (MFS) antibiotic efflux pump	cephalosporin;disinfecting agents and antiseptics;fluoroquinolone antibiotic;penam;peptide antibiotic;tetracycline antibiotic	antibiotic efflux
X85_chromosome_00597	295	7	293	97.3	45.9	ALH22601.1	337	1	288	85.5	40.4	ALH22601.1 ARO:3000620 adeL [Acinetobacter baumannii]	262	1.92e-87	47.2	288	151	adeL	AdeL is a regulator of AdeFGH in Acinetobacter baumannii. AdeL mutations are associated with AdeFGH overexpression and multidrug resistance.	resistance-nodulation-cell division (RND) antibiotic efflux pump	fluoroquinolone antibiotic;tetracycline antibiotic	antibiotic efflux
X85_chromosome_00600	446	13	432	94.2	33.3	ACJ41547.2	434	2	421	96.8	34.3	ACJ41547.2 ARO:3004574 Abau_AbaQ [Acinetobacter baumannii AB0057]	279	9.26e-91	35.4	424	266	Acinetobacter baumannii AbaQ	AbaQ is an MFS transporter mainly involved in the extrusion of quinolone-type drugs in A. baumannii.	major facilitator superfamily (MFS) antibiotic efflux pump	fluoroquinolone antibiotic	antibiotic efflux
X85_chromosome_00601	316	73	281	66.1	21.7	MBY8651254.1	314	70	284	68.5	22.5	MBY8651254.1 ARO:3007188 vanH_in_vanP_cl [Enterococcus faecium]	102	7.6e-26	32.9	219	133	vanH gene in vanP cluster	vanH variant in the vanP cluster.	glycopeptide resistance gene cluster;vanH	glycopeptide antibiotic	antibiotic target alteration
X85_chromosome_00613	404	48	346	74	20.7	WP_063864750.1	378	20	291	72	20.2	WP_063864750.1 ARO:3006999 SST-1 [Serratia marcescens]	99	8.88e-24	28	304	182	SST-1	SST-1 is a SST beta-lactamase.	SST beta-lactamase	cephalosporin	antibiotic inactivation
X85_chromosome_00623	460	37	453	90.7	30.7	ABO11759.2	429	14	425	96	32.5	ABO11759.2 ARO:3004573 Abau_AbaF [Acinetobacter baumannii ATCC 17978]	240	1.86e-75	33.9	419	268	Acinetobacter baumannii AbaF	Expression of abaF in E. coli resulted in increased resistance to fosfomycin.	major facilitator superfamily (MFS) antibiotic efflux pump	phosphonic acid antibiotic	antibiotic efflux
X85_chromosome_00643	555	34	539	91.2	37.1	APB03219.1	648	31	535	77.9	31.7	APB03219.1 ARO:3003986 TaeA [Paenibacillus sp. LC231]	358	3.1e-117	40.7	509	295	TaeA	Pleuromutilin (Tiamulin) ABC efflux pump found in Paenibacillus sp. LC231, a strain of Paenibacillus isolated from Lechuguilla Cave, NM, USA. Confers resistance to pleuromutilin antibiotics. Described by Pawlowski et al. 2016.	ATP-binding cassette (ABC) antibiotic efflux pump	pleuromutilin antibiotic	antibiotic efflux
X85_chromosome_00649	232	1	214	92.2	30.4	AAA99504.1	306	4	213	68.6	22.6	AAA99504.1 ARO:3002987 bcrA [Bacillus licheniformis]	111	2.38e-30	33	215	138	bcrA	bcrA is an ABC transporter found in Bacillus licheniformis that confers bacitracin resistance.	ATP-binding cassette (ABC) antibiotic efflux pump	peptide antibiotic	antibiotic efflux
X85_chromosome_00650	263	36	252	82.5	23.8	AAA26793.1	325	14	220	63.7	18.4	AAA26793.1 ARO:3003748 oleC [Streptomyces antibioticus]	82	5.56e-19	28.9	218	143	oleC	oleC is an ABC transporter isolated from Streptomyces antibioticus and is involved in oleandomycin secretion.	ATP-binding cassette (ABC) antibiotic efflux pump	macrolide antibiotic	antibiotic efflux
X85_chromosome_00663	238	6	230	94.5	31.9	AAL27445.1	229	4	225	96.9	32.8	AAL27445.1 ARO:3002924 vanR_in_vanE_cl [Enterococcus faecalis]	136	1.72e-40	33.8	225	146	vanR gene in vanE cluster	Also known as vanRE, is a vanR variant found in the vanE gene cluster.	glycopeptide resistance gene cluster;vanR	glycopeptide antibiotic	antibiotic target alteration
X85_chromosome_00671	436	15	423	93.8	26.2	ABO11759.2	429	7	421	96.7	27	ABO11759.2 ARO:3004573 Abau_AbaF [Acinetobacter baumannii ATCC 17978]	166	1.25e-47	27.9	423	283	Acinetobacter baumannii AbaF	Expression of abaF in E. coli resulted in increased resistance to fosfomycin.	major facilitator superfamily (MFS) antibiotic efflux pump	phosphonic acid antibiotic	antibiotic efflux
X85_chromosome_00678	312	17	298	90.4	32.5	AAB64408.1	311	19	297	89.7	32.3	AAB64408.1 ARO:3007050 mreA [Streptococcus agalactiae]	162	1.44e-48	36	286	172	mreA	mreA is a macrolide efflux pump.	major facilitator superfamily (MFS) antibiotic efflux pump	macrolide antibiotic	antibiotic efflux
X85_chromosome_00679	939	3	925	98.3	41.5	CAA52296.1	917	2	909	99	41.8	CAA52296.1 ARO:3003729 Saur_ileS_MUP [Staphylococcus aureus]	753	6.58e-262	42.2	938	497	Staphylococcus aureus ileS with mutation conferring resistance to mupirocin	Point mutations to the isoleucyl-tRNA synthetase (ileS) in Staphylococcus aureus that confer resistance to mupirocin.	antibiotic-resistant isoleucyl-tRNA synthetase (ileS)	mupirocin-like antibiotic	antibiotic target alteration
X85_chromosome_00687	160	1	160	100	55.3	AAA25550.1	162	2	162	99.4	55	AAA25550.1 ARO:3003105 dfrA3 [Plasmid pAZ1]	166	2.04e-54	55.3	161	71	dfrA3	dfrA3 is an integron-encoded dihydrofolate reductase found in Escherichia coli.	trimethoprim resistant dihydrofolate reductase dfr	diaminopyrimidine antibiotic	antibiotic target replacement
X85_chromosome_00690	274	16	235	80.3	22.4	AAP74657.1	281	23	234	75.4	21	AAP74657.1 ARO:3000600 Erm(34) [Alkalihalobacillus clausii]	73.9	3.18e-16	27.9	222	148	Erm(34)	ErmD confers MLSb phenotype.	Erm 23S ribosomal RNA methyltransferase	lincosamide antibiotic;macrolide antibiotic;streptogramin A antibiotic;streptogramin B antibiotic;streptogramin antibiotic	antibiotic target alteration
X85_chromosome_00693	801	13	798	98.1	69.7	AIA35096.1	782	1	779	99.6	70.8	AIA35096.1 ARO:3005059 LptD [Klebsiella pneumoniae subsp. pneumoniae KPNIH10]	1142	0	71.1	793	208	LptD	LptD is involved in LPS transport in a ABC Transporter efflux system. It confers resistance to carbapenems, rifamycin, aminocoumarin and peptide antibiotics.	ATP-binding cassette (ABC) antibiotic efflux pump	aminocoumarin antibiotic;carbapenem;peptide antibiotic;rifamycin antibiotic	antibiotic efflux
X85_chromosome_00714	588	4	567	95.9	51.1	AAC22787.1	610	22	584	92.3	49.2	AAC22787.1 ARO:3004446 Hinf_PBP3_BLA [Haemophilus influenzae Rd KW20]	569	1.74e-199	53.3	567	258	Haemophilus influenzae PBP3 conferring resistance to beta-lactam antibiotics	PBP3 is a penicillin-binding protein and beta-lactam resistance enzyme encoded by the ftsI gene in Haemophilus influenzae. Mutations in ftsI confer resistance to beta-lactam antibiotics.	Penicillin-binding protein mutations conferring resistance to beta-lactam antibiotics	carbapenem;cephalosporin;cephamycin;monobactam;penam	antibiotic target alteration
X85_chromosome_00720	352	1	314	89.2	24.6	AAK80188.1	359	1	319	88.9	24.5	AAK80188.1 ARO:3004561 Cdif_murG_VAN [Clostridium acetobutylicum ATCC 824]	125	1.08e-33	27.6	323	221	Clostridioides difficile murG with mutation conferring resistance to vancomycin	Mutations in murG which confer resistance to vancomycin in Clostridioides difficile.	murG transferase	glycopeptide antibiotic	antibiotic target alteration
X85_chromosome_00722	306	3	304	98.7	32.4	ABA71731.1	349	4	346	98.3	32.2	ABA71731.1 ARO:3002909 vanG [Enterococcus faecalis]	165	2.03e-49	32.8	348	183	vanG	VanG is a D-Ala-D-Ala ligase homolog that can synthesize D-Ala-D-Ser, an alternative substrate for peptidoglycan synthesis that reduces vancomycin binding affinity in Enterococcus faecalis.	Van ligase;glycopeptide resistance gene cluster	glycopeptide antibiotic	antibiotic target alteration
X85_chromosome_00726	305	1	297	97.4	49.5	AJF83452.1	300	1	296	98.7	50.1	AJF83452.1 ARO:3003574 LpxC [Acinetobacter baumannii]	322	2.04e-111	50.8	297	145	LpxC	The LpxC gene is widely known to be involved in the biosynthesis of lipid A in Gram-negative bacteria and mutations to this gene may cause resistance to antimicrobial peptides that target the outer membrane.	Acinetobacter mutant Lpx gene conferring resistance to colistin	peptide antibiotic	antibiotic target alteration
X85_chromosome_00753	317	55	305	79.2	24.5	AAF36802.1	322	57	318	81.4	25.2	AAF36802.1 ARO:3002945 vanH_in_vanF_cl [Paenibacillus popilliae ATCC 14706]	103	1.74e-26	30.9	275	153	vanH gene in vanF cluster	Also known as vanHF, is a vanH variant in the vanF gene cluster.	glycopeptide resistance gene cluster;vanH	glycopeptide antibiotic	antibiotic target alteration
X85_chromosome_00763	308	4	300	96.4	30.4	APB03214.1	343	17	320	88.6	27.9	APB03214.1 ARO:3003980 tetA(58) [Paenibacillus sp. LC231]	150	7.36e-44	31.5	305	200	tetA(58)	TetA(58) is a Tetracycline efflux pump described in Paenibacillus sp. LC231, a strain of Paenibacillus isolated from Lechuguilla Cave, NM, USA. Described by Pawlowski et al. 2016.	major facilitator superfamily (MFS) antibiotic efflux pump	tetracycline antibiotic	antibiotic efflux
X85_chromosome_00775	845	176	738	66.6	20.8	AAK17126.1	659	31	596	85.9	26.8	AAK17126.1 ARO:3007060 Hpyl_pbp1_AMX [Helicobacter pylori]	247	3.01e-72	31.2	586	360	Helicobacter pylori pbp1 mutants conferring resistance to amoxicillin	Point mutations in Helicobacter pylori pbp1 observed to confer resistance to amoxicillin.	Penicillin-binding protein mutations conferring resistance to beta-lactam antibiotics	carbapenem;cephalosporin;cephamycin;monobactam;penam	antibiotic target alteration
X85_chromosome_00806	262	8	262	97.3	42.4	AJF82049.1	262	7	262	97.7	42.6	AJF82049.1 ARO:3003573 LpxA [Acinetobacter baumannii]	166	2.77e-51	43.6	259	139	LpxA	The LpxA gene is widely known to be involved in the biosynthesis of lipid A in Gram-negative bacteria and mutations to this gene may cause resistance to antimicrobial peptides that target the outer membrane.	Acinetobacter mutant Lpx gene conferring resistance to colistin	peptide antibiotic	antibiotic target alteration
X85_chromosome_00830	302	8	291	94	31.7	ALH22601.1	337	1	287	85.2	28.7	ALH22601.1 ARO:3000620 adeL [Acinetobacter baumannii]	147	5.79e-43	33.7	288	186	adeL	AdeL is a regulator of AdeFGH in Acinetobacter baumannii. AdeL mutations are associated with AdeFGH overexpression and multidrug resistance.	resistance-nodulation-cell division (RND) antibiotic efflux pump	fluoroquinolone antibiotic;tetracycline antibiotic	antibiotic efflux
X85_chromosome_00856	732	36	732	95.2	54.6	CCP44675.1	740	32	739	95.7	54.9	CCP44675.1 ARO:3003392 Mtub_katG_INH [Mycobacterium tuberculosis H37Rv]	778	1.22e-277	57.4	711	286	Mycobacterium tuberculosis katG mutations conferring resistance to isoniazid	katG is a catalase-peroxidase that catalyzes the activation of isoniazid. Isoniazid inhibits mycolic acid synthesis, which prevents cell wall synthesis in mycobacteria. Mutations in katG results in inability to activate isoniazid. Over 280 different mutations have been documented in PubMed for katG, with mutations to Ser315 being the most prevalent.	isoniazid resistant katG	isoniazid-like antibiotic	antibiotic target alteration
X85_chromosome_00883	363	1	363	100	62.3	CAA09666.1	374	1	374	100	62.3	CAA09666.1 ARO:3004122 Kpne_OmpK37 [Klebsiella pneumoniae]	459	2.06e-163	62.3	377	125	Klebsiella pneumoniae OmpK37	Klebsiella pneumoniae outer membrane porin protein. Is preferentially detected in porin-deficient strains. Functional characterization of this new porin revealed a narrower pore than those of porins OmpK35 and OmpK36, which did not allow penetration by certain beta-lactams. Also, when a resistant strain expresses porin OmpK37 is less susceptible to cefotaxime and cefoxitin than when it is express…	General Bacterial Porin with reduced permeability to beta-lactams	carbapenem;cephalosporin;cephamycin;monobactam;penam;penem	reduced permeability to antibiotic
X85_chromosome_00896	356	2	231	64.6	21.3	VWQ04088.1	269	1	236	87.7	28.9	VWQ04088.1 ARO:3005041 mlaF [Escherichia coli]	124	3.56e-34	32.9	237	151	mlaF	mlaF from the mla system is a gene proposed to play a part in the transport of phospholipids to the outer membrane. Insertions in mlaF are shown to confer resistance to linezolid.	ATP-binding cassette (ABC) antibiotic efflux pump	oxazolidinone antibiotic	antibiotic efflux
X85_chromosome_00921	243	5	243	98.4	35.8	AAC74177.1	244	4	244	98.8	36	AAC74177.1 ARO:3004049 Ecol_fabG_TRC [Escherichia coli str. K-12 substr. MG1655]	154	2.85e-47	36.4	242	150	Escherichia coli fabG mutations conferring resistance to triclosan	fabG is a 3-oxoacyl-acyl carrier protein reductase involved in lipid metabolism and fatty acid biosynthesis.The bacterial biocide Triclosan blocks the final reduction step in fatty acid elongation, inhibiting biosynthesis. Point mutations in fabG can confer resistance to Triclosan.	antibiotic resistant fabG	disinfecting agents and antiseptics	antibiotic target alteration
X85_chromosome_00927	434	7	397	90.1	52.5	ABV18113.1	408	11	400	95.6	55.7	ABV18113.1 ARO:3001329 mdtG [Escherichia coli O139:H28 str. E24377A]	449	5.93e-158	58.3	391	162	mdtG	The MdtG protein, also named YceE, appears to be a member of the major facilitator superfamily of transporters, and it has been reported, when overexpressed, to increase fosfomycin and deoxycholate resistances. mdtG is a member of the marA-soxS-rob regulon.	major facilitator superfamily (MFS) antibiotic efflux pump	phosphonic acid antibiotic	antibiotic efflux
X85_chromosome_00958	229	4	223	96.1	36.7	ATC67679.1	219	3	216	97.7	37.3	ATC67679.1 ARO:3000838 arlR [Staphylococcus aureus subsp. aureus str. Newman]	163	2.18e-51	38.2	220	130	arlR	ArlR is a response regulator that binds to the norA promoter to activate expression. ArlR must first be phosphorylated by ArlS.	major facilitator superfamily (MFS) antibiotic efflux pump	disinfecting agents and antiseptics;fluoroquinolone antibiotic	antibiotic efflux
X85_chromosome_00959	436	98	426	75.5	22.2	CAG39047.1	608	263	601	55.8	16.4	CAG39047.1 ARO:3003794 Saur_walK_DAP [Staphylococcus aureus subsp. aureus MRSA252]	128	6.69e-33	29.4	344	223	Staphylococcus aureus walK with mutation conferring resistance to daptomycin	walK is the histidine kinase sensor of a two-component regulatory system controlling peptidoglycan metabolism through regulation of the expression of most of the peptidoglycan hydrolase genes. Mutations in the gene have been found that confer daptomycin resistance.	daptomycin resistant walK	peptide antibiotic	antibiotic target alteration
X85_chromosome_00969	110	1	110	100	48.7	TKW44661.1	112	1	112	100	48.7	TKW44661.1 ARO:3005040 YajC [Pseudomonas aeruginosa]	97.1	2.09e-28	48.7	113	54	YajC	YajC interacts with the AcrAB-TolC efflux pump in a way that in uncharacterized but is shown to grant increased fitness in the presence of linezolid, rifampicin, and vancomycin.	resistance-nodulation-cell division (RND) antibiotic efflux pump	cephalosporin;disinfecting agents and antiseptics;fluoroquinolone antibiotic;glycopeptide antibiotic;glycylcycline;oxazolidinone antibiotic;penam;phenicol antibiotic;rifamycin antibiotic;tetracycline antibiotic	antibiotic efflux
X85_chromosome_00990	454	17	381	80.4	25.6	AAD08227.1	443	8	373	82.6	26.3	AAD08227.1 ARO:3003964 hp1181 [Helicobacter pylori 26695]	160	3.4e-45	31.8	387	221	hp1181	hp1181 is a translocase that is part of the MFS efflux pump family. It is found in H. pylori and has role in the active efflux of antibiotics.	major facilitator superfamily (MFS) antibiotic efflux pump	fluoroquinolone antibiotic;nitroimidazole antibiotic;tetracycline antibiotic	antibiotic efflux
X85_chromosome_01012	589	17	578	95.4	33.2	ANZ79240.1	579	18	579	97.1	33.8	ANZ79240.1 ARO:3004035 tetA(60) [uncultured bacterium]	327	1.42e-105	34.8	566	361	tetA(60)	tetA(60) is a subunit of tetAB(60), an ABC transporter that confers resistance to tetracycline and tigercycline identified by screening a human saliva metagenomic library in Escherichia coli, which is required for resistance.	ATP-binding cassette (ABC) antibiotic efflux pump	tetracycline antibiotic	antibiotic efflux
X85_chromosome_01013	599	18	583	94.5	30.4	ANZ79241.1	579	3	577	99.3	32	ANZ79241.1 ARO:3004036 tetB(60) [uncultured bacterium]	285	3.27e-89	32.2	583	370	tetB(60)	tetB(60) is a subunit of tetAB(60), an ABC transporter that confers resistance to tetracycline and tigercycline identified by screening a human saliva metagenomic library in Escherichia coli, which is required for resistance.	ATP-binding cassette (ABC) antibiotic efflux pump	tetracycline antibiotic	antibiotic efflux
X85_chromosome_01027	1049	1	1047	99.8	79.2	AAC73564.1	1049	1	1048	99.9	79.3	AAC73564.1 ARO:3000216 acrB [Escherichia coli str. K-12 substr. MG1655]	1602	0	79.4	1048	215	acrB	Protein subunit of AcrA-AcrB-TolC multidrug efflux complex. AcrB functions as a herterotrimer which forms the inner membrane component and is primarily responsible for substrate recognition and energy transduction by acting as a drug/proton antiporter.	resistance-nodulation-cell division (RND) antibiotic efflux pump	cephalosporin;disinfecting agents and antiseptics;fluoroquinolone antibiotic;glycylcycline;penam;phenicol antibiotic;rifamycin antibiotic;tetracycline antibiotic	antibiotic efflux
X85_chromosome_01028	396	1	384	97	75.6	ABG77965.1	397	1	383	96.5	75.2	ABG77965.1 ARO:3004042 Eclo_acrA [Enterobacter cloacae]	565	2.58e-204	77.9	384	84	Enterobacter cloacae acrA	AcrA is a subunit of the AcrAB-TolC multidrug efflux system in E. cloacae.	resistance-nodulation-cell division (RND) antibiotic efflux pump	cephalosporin;disinfecting agents and antiseptics;fluoroquinolone antibiotic;glycylcycline;penam;phenicol antibiotic;rifamycin antibiotic;tetracycline antibiotic	antibiotic efflux
X85_chromosome_01029	212	1	210	99.1	61.8	CAC35723.1	216	1	210	97.2	60.7	CAC35723.1 ARO:3003374 Kaer_acrR_MULT [Klebsiella aerogenes]	260	7.24e-90	62.4	210	79	Enterobacter aerogenes acrR with mutation conferring multidrug antibiotic resistance	AcrR is a repressor of the AcrAB-TolC multidrug efflux complex. AcrR mutations result in high level antibiotic resistance.	resistance-nodulation-cell division (RND) antibiotic efflux pump	cephalosporin;disinfecting agents and antiseptics;fluoroquinolone antibiotic;glycylcycline;penam;phenicol antibiotic;rifamycin antibiotic;tetracycline antibiotic	antibiotic efflux;antibiotic target alteration
X85_chromosome_01044	562	1	562	100	73.9	AAC60780.1	563	1	563	100	73.9	AAC60780.1 ARO:3003049 rosB [Yersinia enterocolitica (type O:8)]	741	2.05e-268	73.9	563	146	rosB	rosB is part of an efflux pump/potassium antiporter system (RosAB) in Yersinia that confers resistance to cationic antimicrobial peptides such as polymyxin B.	major facilitator superfamily (MFS) antibiotic efflux pump	peptide antibiotic	antibiotic efflux
X85_chromosome_01051	138	1	126	91.3	34.1	AAL19308.1	154	1	126	81.8	30.5	AAL19308.1 ARO:3000504 golS [Salmonella enterica subsp. enterica serovar Typhimurium str. LT2]	96.3	3.58e-27	37.3	126	79	golS	GolS is a regulator activated by the presence of golD, and promotes the expression of the MdsABC efflux pump.	resistance-nodulation-cell division (RND) antibiotic efflux pump	carbapenem;cephalosporin;cephamycin;monobactam;penam;penem;phenicol antibiotic	antibiotic efflux
X85_chromosome_01134	634	35	605	90.1	28.2	AAK17127.1	588	19	575	94.7	29.6	AAK17127.1 ARO:3007058 Hpyl_pbp2_AMX [Helicobacter pylori]	276	1.19e-85	31.3	581	365	Helicobacter pylori pbp2 mutants conferring resistance to amoxicillin	Point mutations in Helicobacter pylori pbp2 observed to confer resistance to amoxicillin.	Penicillin-binding protein mutations conferring resistance to beta-lactam antibiotics	carbapenem;cephalosporin;cephamycin;monobactam;penam	antibiotic target alteration
X85_chromosome_01140	881	31	863	94.6	20.9	ADP36409.1	1107	31	909	79.4	17.5	ADP36409.1 ARO:3003730 Bbif_ileS_MUP [Bifidobacterium bifidum PRL2010]	86.7	4.43e-18	22.1	973	524	Bifidobacterium bifidum ileS conferring resistance to mupirocin	Bifidobacteria have an intrinsically resistant form of ileS (isoleucyl-tRNA synthetase) that confers resistance to mupirocin.	antibiotic-resistant isoleucyl-tRNA synthetase (ileS)	mupirocin-like antibiotic	antibiotic target alteration
X85_chromosome_01173	224	1	223	99.6	75.1	AAC73788.1	225	1	224	99.6	75.1	AAC73788.1 ARO:3003841 kdpE [Escherichia coli str. K-12 substr. MG1655]	351	2.73e-125	75.4	224	54	kdpE	kdpE is a transcriptional activator that is part of the two-component system KdpD/KdpE that is studied for its regulatory role in potassium transport and has been identified as an adaptive regulator involved in the virulence and intracellular survival of pathogenic bacteria. kdpE regulates a range of virulence loci through direct promoter binding.	kdpDE	aminoglycoside antibiotic	antibiotic efflux
X85_chromosome_01236	238	1	226	95	25.5	VWQ04088.1	269	8	232	83.6	22.4	VWQ04088.1 ARO:3005041 mlaF [Escherichia coli]	81.3	3.26e-19	26.8	228	162	mlaF	mlaF from the mla system is a gene proposed to play a part in the transport of phospholipids to the outer membrane. Insertions in mlaF are shown to confer resistance to linezolid.	ATP-binding cassette (ABC) antibiotic efflux pump	oxazolidinone antibiotic	antibiotic efflux
X85_chromosome_01247	414	9	334	78.7	22.2	ABD31357.1	494	131	455	65.8	18.6	ABD31357.1 ARO:3003074 Saur_cls_DAP [Staphylococcus aureus subsp. aureus NCTC 8325]	124	3.13e-32	28.2	337	219	Staphylococcus aureus cls conferring resistance to daptomycin	Cardiolipin synthetase (cls) is an inner membrane protein that is involved in membrane synthesis. Specific mutations in S. aureus can confer resistance to daptomycin.	daptomycin resistant cls	peptide antibiotic	antibiotic target alteration
X85_chromosome_01273	311	1	226	72.7	23.4	VWQ04088.1	269	8	236	85.1	27.4	VWQ04088.1 ARO:3005041 mlaF [Escherichia coli]	113	1.52e-30	32.2	236	143	mlaF	mlaF from the mla system is a gene proposed to play a part in the transport of phospholipids to the outer membrane. Insertions in mlaF are shown to confer resistance to linezolid.	ATP-binding cassette (ABC) antibiotic efflux pump	oxazolidinone antibiotic	antibiotic efflux
X85_chromosome_01308	240	1	236	98.3	32.6	ADZ12699.1	258	1	237	91.9	30.5	ADZ12699.1 ARO:3005091 RanA [Riemerella anatipestifer RA-GD]	142	1.62e-42	33.2	238	156	RanA	RanA is a part of the RanARanB ABC-type efflux system. Alongside RanB, it confers resistance to aminoglycoside antibiotics.	ATP-binding cassette (ABC) antibiotic efflux pump	aminoglycoside antibiotic	antibiotic efflux
X85_chromosome_01317	375	31	367	89.9	24.6	EHL92831.1	390	11	340	84.6	23.2	EHL92831.1 ARO:3004588 Kpne_KpnG [Klebsiella sp. 4_1_44FAA]	125	1.52e-33	27.4	358	211	Klebsiella pneumoniae KpnG	KpnG consists of ~390 residues and resembles EmrA of E. coli. Disruption of the pump components KpnG-KpnH signficantly decrease resistance to azithromycin, ceftazidime, ciprofloxacin, ertapenem, erythromycin, gentamicin, imipenem, ticarcillin, norfloxacin, polymyxin-B, piperacillin, spectinomycin, tobramycin, and streptomycin.	major facilitator superfamily (MFS) antibiotic efflux pump	aminoglycoside antibiotic;carbapenem;cephalosporin;fluoroquinolone antibiotic;macrolide antibiotic;penam;penem;peptide antibiotic	antibiotic efflux
X85_chromosome_01318	522	5	522	99.2	35.5	EOU56998.1	512	2	512	99.8	35.7	EOU56998.1 ARO:3004597 Kpne_KpnH [Escherichia coli KTE14]	320	1.38e-104	35.8	523	319	Klebsiella pneumoniae KpnH	KpnH consists of ~511 residues, resembles EmrB of E. coli, and is probably a translocase in the KpnGH-TolC efflux protein in K. pneumoniae. Disruption of the pump components KpnG-KpnH signficantly decrease resistance to azithromycin, ceftazidime, ciprofloxacin, ertapenem, erythromycin, gentamicin, imipenem, ticarcillin, norfloxacin, polymyxin-B, piperacillin, spectinomycin, tobramycin, and strept…	major facilitator superfamily (MFS) antibiotic efflux pump	aminoglycoside antibiotic;carbapenem;cephalosporin;fluoroquinolone antibiotic;macrolide antibiotic;penam;penem;peptide antibiotic	antibiotic efflux
X85_chromosome_01319	509	18	490	92.9	32.7	AAG05883.1	472	21	470	95.3	33.5	AAG05883.1 ARO:3000805 OprN [Pseudomonas aeruginosa PAO1]	241	5.71e-75	35.2	474	282	OprN	OprN is the outer membrane channel component of the MexEF-OprN multidrug efflux complex.	resistance-nodulation-cell division (RND) antibiotic efflux pump	diaminopyrimidine antibiotic;fluoroquinolone antibiotic;phenicol antibiotic	antibiotic efflux
X85_chromosome_01320	133	1	133	100	67.6	BAB35162.1	137	1	136	99.3	67.1	BAB35162.1 ARO:3000676 H-NS [Escherichia coli O157:H7 str. Sakai]	165	1.34e-54	67.6	136	41	H-NS	H-NS is a histone-like protein involved in global gene regulation in Gram-negative bacteria. It is a repressor of the membrane fusion protein genes acrE, mdtE, and emrK as well as nearby genes of many RND-type multidrug exporters.	major facilitator superfamily (MFS) antibiotic efflux pump;resistance-nodulation-cell division (RND) antibiotic efflux pump	cephalosporin;cephamycin;fluoroquinolone antibiotic;macrolide antibiotic;penam;tetracycline antibiotic	antibiotic efflux
X85_chromosome_01321	530	6	523	97.7	31.1	AKA86814.1	655	25	547	79.8	25.4	AKA86814.1 ARO:3003746 optrA [Enterococcus faecalis]	265	6.35e-82	31.8	529	344	optrA	OptrA is a member of the ABC-F protein subfamily that confers resistance to oxazolidinones. The gene encoding the protein was originally isolated from a plasmid in Enterococcus faecalis and Enterococcus faecium.	Miscellaneous ABC-F subfamily ATP-binding cassette ribosomal protection proteins	oxazolidinone antibiotic;phenicol antibiotic	antibiotic target protection
X85_chromosome_01336	201	4	185	90.5	25.7	AAA99503.1	203	6	178	85.2	24.2	AAA99503.1 ARO:3003250 bcrC [Bacillus licheniformis]	68.6	2.59e-15	28.4	183	120	bcrC	The bcrC gene product (BcrC) is an undecaprenyl pyrophosphate phosphatase originally isolated from Bacillus subtilis. When overexpressed it can confer resistance to bacitracin.	undecaprenyl pyrophosphate related proteins	peptide antibiotic	antibiotic target alteration
X85_chromosome_01342	240	1	240	100	72.1	AAC73938.1	240	1	240	100	72.1	AAC73938.1 ARO:3003751 Ecol_nfsA_NIT [Escherichia coli str. K-12 substr. MG1655]	350	1.75e-124	72.1	240	67	Escherichia coli nfsA mutations conferring resistance to nitrofurantoin	nfsA encodes the major oxygen-insesitive nitroreductase in E. coli. The first step of resistance to nitrofurazone is mutation of nfsA.	antibiotic resistant nfsA	nitrofuran antibiotic	antibiotic target alteration
X85_chromosome_01346	377	19	244	59.9	19.9	VWQ04088.1	269	8	239	86.2	28.6	VWQ04088.1 ARO:3005041 mlaF [Escherichia coli]	127	5.3e-35	33.2	232	149	mlaF	mlaF from the mla system is a gene proposed to play a part in the transport of phospholipids to the outer membrane. Insertions in mlaF are shown to confer resistance to linezolid.	ATP-binding cassette (ABC) antibiotic efflux pump	oxazolidinone antibiotic	antibiotic efflux
X85_chromosome_01370	589	152	575	72	18.8	AAC74000.1	582	154	570	71.6	18.7	AAC74000.1 ARO:3003950 msbA [Escherichia coli str. K-12 substr. MG1655]	147	1.47e-38	26.1	429	300	msbA	MsbA is a multidrug resistance transporter homolog from E. coli and belongs to a superfamily of transporters that contain an adenosine triphosphate (ATP) binding cassette (ABC) which is also called a nucleotide-binding domain (NBD). MsbA is a member of the MDR-ABC transporter group by sequence homology. MsbA transports lipid A, a major component of the bacterial outer cell membrane, and is the on…	ATP-binding cassette (ABC) antibiotic efflux pump	nitroimidazole antibiotic	antibiotic efflux
X85_chromosome_01385	566	7	365	63.4	29.1	CCP44394.1	481	16	373	74.4	34.1	CCP44394.1 ARO:3004721 Mtub_rpsA_PZA [Mycobacterium tuberculosis H37Rv]	301	2.9e-97	45.9	362	189	Mycobacterium tuberculosis rpsA mutations conferring resistance to pyrazinamide	RpsA, the 30S ribosomal protein S1 of Mycobacterium tuberculosis, is involved in trans-translation and is targeted by pyrazinonic acid, the active form of the antibiotic pyrazinamide, which disrupts the initiation of mRNA translation. Mutations in the amino acid sequence of rpsA can confer resistance to pyrazinamide maintaining rpsA function.	pyrazinamide resistant rpsA	pyrazine antibiotic	antibiotic target alteration
X85_chromosome_01388	582	1	582	100	88.7	AAC74000.1	582	1	582	100	88.7	AAC74000.1 ARO:3003950 msbA [Escherichia coli str. K-12 substr. MG1655]	980	0	88.7	582	66	msbA	MsbA is a multidrug resistance transporter homolog from E. coli and belongs to a superfamily of transporters that contain an adenosine triphosphate (ATP) binding cassette (ABC) which is also called a nucleotide-binding domain (NBD). MsbA is a member of the MDR-ABC transporter group by sequence homology. MsbA transports lipid A, a major component of the bacterial outer cell membrane, and is the on…	ATP-binding cassette (ABC) antibiotic efflux pump	nitroimidazole antibiotic	antibiotic efflux
X85_chromosome_01403	378	1	378	100	67.1	AAC74015.1	362	1	362	100	67.1	AAC74015.1 ARO:3003390 Ecol_ompF_BLA [Escherichia coli str. K-12 substr. MG1655]	499	2.62e-179	67.1	383	100	Escherichia coli ompF with mutation conferring resistance to beta-lactam antibiotics	The Escherichia coli ompF (oprF) is a nonspecific porin channel involved in the membrane translocation of small hydrophilic molecules, including and especially beta-lactam antibiotics. Mutations in ompF can decrease diffusion of antibiotics across the cellular membrane, thereby decreasing overall susceptibility through absence of porin function.	General Bacterial Porin with reduced permeability to beta-lactams	carbapenem;cephalosporin;cephamycin;monobactam;penam;penem	reduced permeability to antibiotic
X85_chromosome_01407	263	17	217	76.4	27.4	VWQ04088.1	269	9	223	79.9	28.6	VWQ04088.1 ARO:3005041 mlaF [Escherichia coli]	107	1.45e-28	35.8	215	124	mlaF	mlaF from the mla system is a gene proposed to play a part in the transport of phospholipids to the outer membrane. Insertions in mlaF are shown to confer resistance to linezolid.	ATP-binding cassette (ABC) antibiotic efflux pump	oxazolidinone antibiotic	antibiotic efflux
X85_chromosome_01419	636	1	632	99.4	32.4	APB03219.1	648	1	638	98.5	32.1	APB03219.1 ARO:3003986 TaeA [Paenibacillus sp. LC231]	332	2.93e-106	32.6	644	416	TaeA	Pleuromutilin (Tiamulin) ABC efflux pump found in Paenibacillus sp. LC231, a strain of Paenibacillus isolated from Lechuguilla Cave, NM, USA. Confers resistance to pleuromutilin antibiotics. Described by Pawlowski et al. 2016.	ATP-binding cassette (ABC) antibiotic efflux pump	pleuromutilin antibiotic	antibiotic efflux
X85_chromosome_01426	356	1	356	100	81.5	CDO13836.1	374	19	374	95.2	77.6	CDO13836.1 ARO:3005044 OmpA [Klebsiella pneumoniae]	565	1.65e-205	81.5	357	64	OmpA	OmpA is a porin that confers resistance to beta-lactam antibiotics.	General Bacterial Porin with reduced permeability to peptide antibiotics	peptide antibiotic	reduced permeability to antibiotic
X85_chromosome_01460	240	1	240	100	48.3	AAL20862.1	240	1	240	100	48.3	AAL20862.1 ARO:3000826 sdiA [Salmonella enterica subsp. enterica serovar Typhimurium str. LT2]	216	8.84e-72	48.3	240	124	sdiA	SdiA is a cell division regulator that is also a positive regulator of AcrAB only when it's expressed from a plasmid. When the sdiA gene is on the chromosome, it has no effect on expression of acrAB.	resistance-nodulation-cell division (RND) antibiotic efflux pump	cephalosporin;disinfecting agents and antiseptics;fluoroquinolone antibiotic;glycylcycline;penam;phenicol antibiotic;rifamycin antibiotic;tetracycline antibiotic	antibiotic efflux
X85_chromosome_01463	219	1	209	95.4	29.2	AFK58562.1	210	1	208	99	30.3	AFK58562.1 ARO:3003078 Efac_liaR_DAP [Enterococcus faecium DO]	112	1.43e-31	30.6	209	144	Enterococcus faecium liaR mutant conferring daptomycin resistance	liaR is a response regulator found in the liaFSR signal transduction pathway. Mutations confer daptomycin resistance.	daptomycin resistant liaR	peptide antibiotic	antibiotic efflux;antibiotic target alteration
X85_chromosome_01465	182	4	176	95.1	34.2	BAB95031.1	192	2	186	96.4	34.7	BAB95031.1 ARO:3003323 Saur_pgsA_DAP [Staphylococcus aureus subsp. aureus MW2]	98.2	6.88e-27	36	189	101	Staphylococcus aureus pgsA mutations conferring resistance to daptomycin	Point mutations that occur within Staphylococcus aureus pgsA gene resulting in resistance to daptomycin.	daptomycin resistant pgsA	peptide antibiotic	antibiotic target alteration
X85_chromosome_01475	363	53	356	83.7	31.1	AAF40763.1	384	49	347	77.9	29	AAF40763.1 ARO:3003961 farA [Neisseria meningitidis MC58]	132	5.81e-36	37.2	309	179	farA	farA is the membrane fusion protein that is part of the farAB efflux pump.	major facilitator superfamily (MFS) antibiotic efflux pump	antibacterial free fatty acids	antibiotic efflux
X85_chromosome_01476	456	5	454	98.7	28.4	AAG05913.1	498	7	475	94.2	27.1	AAG05913.1 ARO:3004072 OpmB [Pseudomonas aeruginosa PAO1]	177	3.78e-51	28.8	476	306	OpmB	OpmB is an outer membrane efflux protein in Pseudomonas aeruginosa that shows functional cooperation with MuxABC, to form the efflux pump system MuxABC-OpmB.	resistance-nodulation-cell division (RND) antibiotic efflux pump	aminocoumarin antibiotic;macrolide antibiotic;monobactam;tetracycline antibiotic	antibiotic efflux
X85_chromosome_01492	243	6	242	97.5	42.2	AAC74177.1	244	9	241	95.5	41.4	AAC74177.1 ARO:3004049 Ecol_fabG_TRC [Escherichia coli str. K-12 substr. MG1655]	162	2.02e-50	43.3	240	126	Escherichia coli fabG mutations conferring resistance to triclosan	fabG is a 3-oxoacyl-acyl carrier protein reductase involved in lipid metabolism and fatty acid biosynthesis.The bacterial biocide Triclosan blocks the final reduction step in fatty acid elongation, inhibiting biosynthesis. Point mutations in fabG can confer resistance to Triclosan.	antibiotic resistant fabG	disinfecting agents and antiseptics	antibiotic target alteration
X85_chromosome_01493	411	5	408	98.3	31.8	CCP45025.1	416	14	416	96.9	31.4	CCP45025.1 ARO:3003463 Mtub_kasA_INH [Mycobacterium tuberculosis H37Rv]	187	5.38e-56	32.4	414	259	Mycobacterium tuberculosis kasA mutant conferring resistance to isoniazid	Specific mutations on the Mycobacterium tuberculosis kasA gene resulting in lowered affinity of isoniazid, resulting in resistance.	antibiotic resistant kasA	disinfecting agents and antiseptics;isoniazid-like antibiotic	antibiotic target alteration
X85_chromosome_01516	400	1	394	98.5	74.8	AAC74149.2	402	1	394	98	74.4	AAC74149.2 ARO:3001216 mdtH [Escherichia coli str. K-12 substr. MG1655]	584	8.92e-212	75.9	394	95	mdtH	Multidrug resistance protein MdtH.	major facilitator superfamily (MFS) antibiotic efflux pump	fluoroquinolone antibiotic	antibiotic efflux
X85_chromosome_01543	244	1	244	100	88.9	AAC74177.1	244	1	244	100	88.9	AAC74177.1 ARO:3004049 Ecol_fabG_TRC [Escherichia coli str. K-12 substr. MG1655]	407	6.84e-147	88.9	244	27	Escherichia coli fabG mutations conferring resistance to triclosan	fabG is a 3-oxoacyl-acyl carrier protein reductase involved in lipid metabolism and fatty acid biosynthesis.The bacterial biocide Triclosan blocks the final reduction step in fatty acid elongation, inhibiting biosynthesis. Point mutations in fabG can confer resistance to Triclosan.	antibiotic resistant fabG	disinfecting agents and antiseptics	antibiotic target alteration
X85_chromosome_01545	413	6	412	98.5	40.2	CCP45025.1	416	14	415	96.6	39.4	CCP45025.1 ARO:3003463 Mtub_kasA_INH [Mycobacterium tuberculosis H37Rv]	276	4.29e-90	40.8	409	233	Mycobacterium tuberculosis kasA mutant conferring resistance to isoniazid	Specific mutations on the Mycobacterium tuberculosis kasA gene resulting in lowered affinity of isoniazid, resulting in resistance.	antibiotic resistant kasA	disinfecting agents and antiseptics;isoniazid-like antibiotic	antibiotic target alteration
X85_chromosome_01571	370	9	231	60.3	20	VWQ04088.1	269	8	236	85.1	28.3	VWQ04088.1 ARO:3005041 mlaF [Escherichia coli]	119	4.86e-32	33.2	229	147	mlaF	mlaF from the mla system is a gene proposed to play a part in the transport of phospholipids to the outer membrane. Insertions in mlaF are shown to confer resistance to linezolid.	ATP-binding cassette (ABC) antibiotic efflux pump	oxazolidinone antibiotic	antibiotic efflux
X85_chromosome_01575	486	5	482	98.4	61.7	QWW12915.1	488	6	484	98.2	61.6	QWW12915.1 ARO:3007203 Kpne_PhoQ_CST [Klebsiella pneumoniae]	583	1.5e-208	62.7	480	176	Klebsiella pneumoniae mutant PhoQ conferring resistance to colistin	Mutations in Klebsiella pneumoniae PhoQ of the two-component PhoPQ regulatory system conferring resistance to colistin.	ATP-binding cassette (ABC) antibiotic efflux pump;pmr phosphoethanolamine transferase	macrolide antibiotic;peptide antibiotic	antibiotic efflux;antibiotic target alteration;resistance by absence
X85_chromosome_01576	222	1	222	100	83.3	CDO13981.1	223	1	222	99.6	83	CDO13981.1 ARO:3003585 Kleb_PhoP_CST [Klebsiella pneumoniae]	372	6.92e-134	83.3	222	37	Klebsiella mutant PhoP conferring antibiotic resistance to colistin	A mutant phoP activates pmrHFIJKLM expression responsible for L-aminoarabinose synthesis and polymyxin resistance, by way of alteration of negative charge.	ATP-binding cassette (ABC) antibiotic efflux pump;pmr phosphoethanolamine transferase	macrolide antibiotic;peptide antibiotic	antibiotic efflux;antibiotic target alteration;resistance by absence
X85_chromosome_01587	308	2	302	97.7	32.6	AAC75314.1	322	9	313	94.7	31.6	AAC75314.1 ARO:3003578 PmrF [Escherichia coli str. K-12 substr. MG1655]	154	2.14e-45	33.4	311	191	PmrF	PmrF is required for the synthesis and transfer of 4-amino-4-deoxy-L-arabinose (Ara4N) to Lipid A, which allows gram-negative bacteria to resist the antimicrobial activity of cationic antimicrobial peptides and antibiotics such as polymyxin. pmrF corresponds to 1 locus in Pseudomonas aeruginosa PAO1 and 1 locus in Pseudomonas aeruginosa LESB58.	pmr phosphoethanolamine transferase	peptide antibiotic	antibiotic target alteration
X85_chromosome_01642	204	7	197	93.6	23.9	BAB36671.1	204	5	200	96.1	24.5	BAB36671.1 ARO:3000832 evgA [Escherichia coli O157:H7 str. Sakai]	62.4	5.19e-13	25.5	200	136	evgA	EvgA, when phosphorylated, is a positive regulator for efflux protein complexes emrKY and mdtEF. While usually phosphorylated in a EvgS dependent manner, it can be phosphorylated in the absence of EvgS when overexpressed.	major facilitator superfamily (MFS) antibiotic efflux pump;resistance-nodulation-cell division (RND) antibiotic efflux pump	fluoroquinolone antibiotic;macrolide antibiotic;penam;tetracycline antibiotic	antibiotic efflux
X85_chromosome_01685	265	4	262	97.7	33.2	AAC74177.1	244	2	241	98.4	33.5	AAC74177.1 ARO:3004049 Ecol_fabG_TRC [Escherichia coli str. K-12 substr. MG1655]	142	3.36e-42	34	259	152	Escherichia coli fabG mutations conferring resistance to triclosan	fabG is a 3-oxoacyl-acyl carrier protein reductase involved in lipid metabolism and fatty acid biosynthesis.The bacterial biocide Triclosan blocks the final reduction step in fatty acid elongation, inhibiting biosynthesis. Point mutations in fabG can confer resistance to Triclosan.	antibiotic resistant fabG	disinfecting agents and antiseptics	antibiotic target alteration
X85_chromosome_01687	357	1	357	100	56	AAC74015.1	362	1	362	100	56	AAC74015.1 ARO:3003390 Ecol_ompF_BLA [Escherichia coli str. K-12 substr. MG1655]	390	2.31e-136	56	368	145	Escherichia coli ompF with mutation conferring resistance to beta-lactam antibiotics	The Escherichia coli ompF (oprF) is a nonspecific porin channel involved in the membrane translocation of small hydrophilic molecules, including and especially beta-lactam antibiotics. Mutations in ompF can decrease diffusion of antibiotics across the cellular membrane, thereby decreasing overall susceptibility through absence of porin function.	General Bacterial Porin with reduced permeability to beta-lactams	carbapenem;cephalosporin;cephamycin;monobactam;penam;penem	reduced permeability to antibiotic
X85_chromosome_01696	396	17	286	68.2	22.3	ABW91179.1	419	24	286	62.8	20.5	ABW91179.1 ARO:3004665 cmlA8 [Pseudomonas aeruginosa]	119	8.01e-31	32.7	272	172	cmlA8	cmlA8 is a plasmid that confers resistance to chloramphenicol.	major facilitator superfamily (MFS) antibiotic efflux pump	phenicol antibiotic	antibiotic efflux
X85_chromosome_01742	457	1	454	99.3	46.1	ADO96486.1	464	6	459	97.8	45.4	ADO96486.1 ARO:3003953 hmrM [Haemophilus influenzae R2846]	422	3.59e-146	46.4	455	242	hmrM	hmrM is a multidrug efflux pump belonging to the MATE family and functions as a Na+/drug antiporter.	multidrug and toxic compound extrusion (MATE) transporter	disinfecting agents and antiseptics;fluoroquinolone antibiotic	antibiotic efflux
X85_chromosome_01745	400	11	229	54.8	18.9	ALV80601.1	402	21	243	55.5	19.1	ALV80601.1 ARO:3003801 bcr-1 [Pseudomonas aeruginosa]	124	1.06e-32	34.5	223	142	bcr-1	Transmembrane protein which expels bicyclomycin from the cell, leading to bicyclomycin resistance. Identified in Pseudomonas aeruginosa strains responsible for outbreaks in Brazil, often appearing with blaSPM-1, another bicyclomycin resistance gene.	major facilitator superfamily (MFS) antibiotic efflux pump	bicyclomycin-like antibiotic	antibiotic efflux
X85_chromosome_01755	545	16	541	96.5	46.5	BAE78116.1	547	18	542	96	46.3	BAE78116.1 ARO:3003576 eptA [Escherichia coli str. K-12 substr. W3110]	518	2.91e-181	48.2	527	270	eptA	PmrC mediates the modification of Lipid A by the addition of 4-amino-4-deoxy-L-arabinose (L-Ara4N) and phosphoethanolamine, resulting in a less negative cell membrane and decreased binding of polymyxin B.	pmr phosphoethanolamine transferase	peptide antibiotic	antibiotic target alteration
X85_chromosome_01807	1050	1	1046	99.6	89.8	AAP43110.2	1050	1	1046	99.6	89.8	AAP43110.2 ARO:3003923 oqxB [Escherichia coli]	1810	0	90.2	1046	103	oqxB	RND efflux pump conferring resistance to fluoroquinolone.	resistance-nodulation-cell division (RND) antibiotic efflux pump	diaminopyrimidine antibiotic;fluoroquinolone antibiotic;glycylcycline;nitrofuran antibiotic;tetracycline antibiotic	antibiotic efflux
X85_chromosome_01808	384	16	383	95.8	72.9	AAP43109.1	391	16	387	95.1	72.4	AAP43109.1 ARO:3003922 oqxA [Escherichia coli]	537	1.17e-193	76.1	372	85	oqxA	RND efflux pump conferring resistance to fluoroquinolone.	resistance-nodulation-cell division (RND) antibiotic efflux pump	diaminopyrimidine antibiotic;fluoroquinolone antibiotic;glycylcycline;nitrofuran antibiotic;tetracycline antibiotic	antibiotic efflux
X85_chromosome_01809	115	7	104	85.2	44.3	BAA15221.2	127	11	108	77.2	40.1	BAA15221.2 ARO:3000263 marA [Escherichia coli str. K-12 substr. W3110]	111	6.63e-34	52	98	47	marA	In the presence of antibiotic stress, E. coli overexpresses the global activator protein MarA, which besides inducing MDR efflux pump AcrAB, also down- regulates synthesis of the porin OmpF.	General Bacterial Porin with reduced permeability to beta-lactams;resistance-nodulation-cell division (RND) antibiotic efflux pump	carbapenem;cephalosporin;cephamycin;disinfecting agents and antiseptics;fluoroquinolone antibiotic;glycylcycline;monobactam;penam;penem;phenicol antibiotic;rifamycin antibiotic;tetracycline antibiotic	antibiotic efflux;reduced permeability to antibiotic
X85_chromosome_01866	210	61	201	67.1	22.7	AAA86871.1	212	65	204	66	22.3	AAA86871.1 ARO:3002841 vatB [Staphylococcus aureus]	85.1	2.36e-21	33.8	145	87	vatB	vatB is a plasmid-mediated acetyltransferase found in Staphylococcus aureus.	streptogramin vat acetyltransferase	streptogramin A antibiotic;streptogramin antibiotic	antibiotic inactivation
X85_chromosome_01874	380	16	368	92.9	50.9	AAG03814.1	383	21	361	89	48.8	AAG03814.1 ARO:3000377 MexA [Pseudomonas aeruginosa PAO1]	342	9.09e-117	54.8	356	143	MexA	MexA is the membrane fusion protein of the MexAB-OprM multidrug efflux complex.	resistance-nodulation-cell division (RND) antibiotic efflux pump	aminocoumarin antibiotic;carbapenem;cephalosporin;cephamycin;diaminopyrimidine antibiotic;fluoroquinolone antibiotic;macrolide antibiotic;monobactam;penam;penem;peptide antibiotic;phenicol antibiotic;sulfonamide antibiotic;tetracycline antibiotic	antibiotic efflux
X85_chromosome_01875	1051	4	1044	99	58.2	AAC73564.1	1049	3	1043	99.2	58.3	AAC73564.1 ARO:3000216 acrB [Escherichia coli str. K-12 substr. MG1655]	1132	0	58.8	1048	418	acrB	Protein subunit of AcrA-AcrB-TolC multidrug efflux complex. AcrB functions as a herterotrimer which forms the inner membrane component and is primarily responsible for substrate recognition and energy transduction by acting as a drug/proton antiporter.	resistance-nodulation-cell division (RND) antibiotic efflux pump	cephalosporin;disinfecting agents and antiseptics;fluoroquinolone antibiotic;glycylcycline;penam;phenicol antibiotic;rifamycin antibiotic;tetracycline antibiotic	antibiotic efflux
X85_chromosome_01876	477	13	465	95	41.2	AAD51346.1	471	17	467	95.8	41.6	AAD51346.1 ARO:3003053 smeC [Stenotrophomonas maltophilia]	316	4.48e-104	43.4	459	246	smeC	smeC is an outer membrane multidrug efflux protein of the smeABC complex in Stenotrophomonas maltophilia.	resistance-nodulation-cell division (RND) antibiotic efflux pump	aminoglycoside antibiotic;cephalosporin;cephamycin;penam	antibiotic efflux
X85_chromosome_01888	444	10	424	93.5	33.7	ACJ41547.2	434	4	412	94.2	33.9	ACJ41547.2 ARO:3004574 Abau_AbaQ [Acinetobacter baumannii AB0057]	287	6.29e-94	36	419	254	Acinetobacter baumannii AbaQ	AbaQ is an MFS transporter mainly involved in the extrusion of quinolone-type drugs in A. baumannii.	major facilitator superfamily (MFS) antibiotic efflux pump	fluoroquinolone antibiotic	antibiotic efflux
X85_chromosome_01903	366	14	225	57.9	20.3	VWQ04088.1	269	19	236	81	28.4	VWQ04088.1 ARO:3005041 mlaF [Escherichia coli]	113	4.54e-30	35.1	222	130	mlaF	mlaF from the mla system is a gene proposed to play a part in the transport of phospholipids to the outer membrane. Insertions in mlaF are shown to confer resistance to linezolid.	ATP-binding cassette (ABC) antibiotic efflux pump	oxazolidinone antibiotic	antibiotic efflux
X85_chromosome_01920	450	26	426	89.1	35	ACJ41547.2	434	14	412	91.9	36.1	ACJ41547.2 ARO:3004574 Abau_AbaQ [Acinetobacter baumannii AB0057]	283	2.38e-92	39.3	402	240	Acinetobacter baumannii AbaQ	AbaQ is an MFS transporter mainly involved in the extrusion of quinolone-type drugs in A. baumannii.	major facilitator superfamily (MFS) antibiotic efflux pump	fluoroquinolone antibiotic	antibiotic efflux
X85_chromosome_01964	248	2	198	79.4	25	AAC74177.1	244	7	199	79.1	24.9	AAC74177.1 ARO:3004049 Ecol_fabG_TRC [Escherichia coli str. K-12 substr. MG1655]	101	9.04e-27	31.5	197	131	Escherichia coli fabG mutations conferring resistance to triclosan	fabG is a 3-oxoacyl-acyl carrier protein reductase involved in lipid metabolism and fatty acid biosynthesis.The bacterial biocide Triclosan blocks the final reduction step in fatty acid elongation, inhibiting biosynthesis. Point mutations in fabG can confer resistance to Triclosan.	antibiotic resistant fabG	disinfecting agents and antiseptics	antibiotic target alteration
X85_chromosome_01968	486	18	414	81.7	26.1	AAD04032.1	563	30	437	72.5	23.2	AAD04032.1 ARO:3002892 otr(B) [Streptomyces rimosus]	194	2.46e-56	32	409	265	otr(B)	otr(B) is a tetracycline resistance efflux pump found in Streptomyces rimosus.	major facilitator superfamily (MFS) antibiotic efflux pump	tetracycline antibiotic	antibiotic efflux
X85_chromosome_01972	378	23	232	55.6	18.3	VWQ04088.1	269	25	236	78.8	25.9	VWQ04088.1 ARO:3005041 mlaF [Escherichia coli]	114	4.03e-30	32.9	213	139	mlaF	mlaF from the mla system is a gene proposed to play a part in the transport of phospholipids to the outer membrane. Insertions in mlaF are shown to confer resistance to linezolid.	ATP-binding cassette (ABC) antibiotic efflux pump	oxazolidinone antibiotic	antibiotic efflux
X85_chromosome_02015	241	1	237	98.3	44.3	AAG05188.1	235	6	234	97.4	43.9	AAG05188.1 ARO:3005068 ParR [Pseudomonas aeruginosa PAO1]	205	2.7e-67	45.1	237	122	ParR	ParR is a component of the two-component sensor ParRS. Alongside its counterpart ParS, it confers resistance to polycationic antibiotics through the regulation of efflux components and porins.	Outer Membrane Porin (Opr);resistance-nodulation-cell division (RND) antibiotic efflux pump	aminoglycoside antibiotic;carbapenem;cephalosporin;cephamycin;disinfecting agents and antiseptics;fluoroquinolone antibiotic;macrolide antibiotic;monobactam;penam;penem;phenicol antibiotic;tetracycline antibiotic	antibiotic efflux;reduced permeability to antibiotic
X85_chromosome_02016	436	1	421	96.6	30.9	AAG05187.1	428	1	424	99.1	31.7	AAG05187.1 ARO:3005067 ParS [Pseudomonas aeruginosa PAO1]	218	1.77e-67	32	428	280	ParS	ParS is the sensor component of the two-component ParRS system. Alongside its counterpart ParR, it confers resistance to polycationic antibiotics though regulation of efflux pumps and porins.	Outer Membrane Porin (Opr);resistance-nodulation-cell division (RND) antibiotic efflux pump	aminoglycoside antibiotic;carbapenem;cephalosporin;cephamycin;disinfecting agents and antiseptics;fluoroquinolone antibiotic;macrolide antibiotic;monobactam;penam;penem;phenicol antibiotic;tetracycline antibiotic	antibiotic efflux;reduced permeability to antibiotic
X85_chromosome_02024	437	8	432	97.3	30.8	ABO11759.2	429	2	425	98.8	31.3	ABO11759.2 ARO:3004573 Abau_AbaF [Acinetobacter baumannii ATCC 17978]	182	7.83e-54	31.7	429	284	Acinetobacter baumannii AbaF	Expression of abaF in E. coli resulted in increased resistance to fosfomycin.	major facilitator superfamily (MFS) antibiotic efflux pump	phosphonic acid antibiotic	antibiotic efflux
X85_chromosome_02028	330	39	320	85.5	30	AAB05626.1	323	43	318	85.4	30	AAB05626.1 ARO:3002943 vanH_in_vanB_cl [Enterococcus faecalis]	169	7.07e-51	35.1	282	177	vanH gene in vanB cluster	Also known as vanHB, is a vanH variant in the vanB gene cluster.	glycopeptide resistance gene cluster;vanH	glycopeptide antibiotic	antibiotic target alteration
X85_chromosome_02043	521	219	513	56.6	20.3	AAK37618.1	318	35	316	88.7	31.8	AAK37618.1 ARO:3005008 TxR [Vibrio harveyi]	180	2.42e-53	35.9	295	176	TxR	TxR is a putative transcription regulator that plays a role in conferring tetracycline resistance. It is required for proper functioning of Tet35.	ATP-binding cassette (ABC) antibiotic efflux pump	tetracycline antibiotic	antibiotic efflux
X85_chromosome_02050	332	8	249	72.9	28.1	AAK37618.1	318	23	265	76.4	29.4	AAK37618.1 ARO:3005008 TxR [Vibrio harveyi]	167	3.62e-50	38.5	247	143	TxR	TxR is a putative transcription regulator that plays a role in conferring tetracycline resistance. It is required for proper functioning of Tet35.	ATP-binding cassette (ABC) antibiotic efflux pump	tetracycline antibiotic	antibiotic efflux
X85_chromosome_02056	267	32	241	78.7	22.8	VWQ04088.1	269	27	236	78.1	22.6	VWQ04088.1 ARO:3005041 mlaF [Escherichia coli]	85.1	2.28e-20	29	214	144	mlaF	mlaF from the mla system is a gene proposed to play a part in the transport of phospholipids to the outer membrane. Insertions in mlaF are shown to confer resistance to linezolid.	ATP-binding cassette (ABC) antibiotic efflux pump	oxazolidinone antibiotic	antibiotic efflux
X85_chromosome_02057	262	1	262	100	91.2	AAC74370.1	262	1	262	100	91.2	AAC74370.1 ARO:3004045 Ecol_fabI_MULT [Escherichia coli str. K-12 substr. MG1655]	474	5.82e-173	91.2	262	23	Escherichia coli fabI mutations conferring resistance to isoniazid and triclosan	fabI is a enoyl-acyl carrier reductase used in lipid metabolism and fatty acid biosynthesis. The bacterial biocide Triclosan blocks the final reduction step in fatty acid elongation, inhibiting biosynthesis. Point mutations in fabI can confer resistance to Triclosan and Isoniazid.	antibiotic resistant fabI	disinfecting agents and antiseptics;isoniazid-like antibiotic	antibiotic target alteration
X85_chromosome_02102	486	27	486	94.7	28.5	ABD31357.1	494	35	494	93.1	28	ABD31357.1 ARO:3003074 Saur_cls_DAP [Staphylococcus aureus subsp. aureus NCTC 8325]	198	1.2e-58	30.1	471	307	Staphylococcus aureus cls conferring resistance to daptomycin	Cardiolipin synthetase (cls) is an inner membrane protein that is involved in membrane synthesis. Specific mutations in S. aureus can confer resistance to daptomycin.	daptomycin resistant cls	peptide antibiotic	antibiotic target alteration
X85_chromosome_02104	334	41	271	69.2	20.4	VWQ04088.1	269	25	253	85.1	25.1	VWQ04088.1 ARO:3005041 mlaF [Escherichia coli]	94.7	2.27e-23	29.5	234	157	mlaF	mlaF from the mla system is a gene proposed to play a part in the transport of phospholipids to the outer membrane. Insertions in mlaF are shown to confer resistance to linezolid.	ATP-binding cassette (ABC) antibiotic efflux pump	oxazolidinone antibiotic	antibiotic efflux
X85_chromosome_02113	135	1	135	100	80	BAB35162.1	137	1	135	98.5	78.8	BAB35162.1 ARO:3000676 H-NS [Escherichia coli O157:H7 str. Sakai]	205	2.12e-70	80	135	27	H-NS	H-NS is a histone-like protein involved in global gene regulation in Gram-negative bacteria. It is a repressor of the membrane fusion protein genes acrE, mdtE, and emrK as well as nearby genes of many RND-type multidrug exporters.	major facilitator superfamily (MFS) antibiotic efflux pump;resistance-nodulation-cell division (RND) antibiotic efflux pump	cephalosporin;cephamycin;fluoroquinolone antibiotic;macrolide antibiotic;penam;tetracycline antibiotic	antibiotic efflux
X85_chromosome_02130	202	3	202	99	36.2	CCP44816.1	186	2	183	97.8	35.8	CCP44816.1 ARO:3003394 Mtub_pncA_PZA [Mycobacterium tuberculosis H37Rv]	117	5.32e-34	36.6	202	106	Mycobacterium tuberculosis pncA mutations conferring resistance to pyrazinamide	pncA is a pyrazinamidase/nicotinamidase. It catalyzes the activation of pyrazinamide. Some mutation within pncA are associated with loss of enzyme activity, resulting in pyrazinamide resistance.	Pyrazinamide resistant pncA	pyrazine antibiotic	antibiotic target alteration
X85_chromosome_02136	249	5	249	98.4	48.4	NP_310518.1	248	3	248	99.2	48.8	NP_310518.1 ARO:3004127 Ecol_mipA [Escherichia coli O157:H7 str. Sakai]	254	2.26e-86	49.2	246	124	Escherichia coli mipA	MltA-interacting protein (mipA), is an antibiotic resistance-related outer membrane protein. Deletion of mipA increases kanamycin, nalidixic acid and streptomycin resistance.	MipA-interacting Protein	aminoglycoside antibiotic;fluoroquinolone antibiotic	reduced permeability to antibiotic;resistance by absence
X85_chromosome_02142	397	13	346	84.1	26.3	ABZ01840.1	404	24	350	80.9	25.3	ABZ01840.1 ARO:3005043 cmlA9 [Salmonella enterica subsp. enterica serovar Emek]	150	3.42e-42	31.3	335	221	cmlA9	cmlA9 is a Major Facilitator Superfamily efflux gene that is found in Salmonella enterica.	major facilitator superfamily (MFS) antibiotic efflux pump	phenicol antibiotic	antibiotic efflux
X85_chromosome_02143	356	12	355	96.6	28.5	ABX54690.1	366	15	365	95.9	28.3	ABX54690.1 ARO:3002974 vanTr_in_vanL [Enterococcus faecalis]	137	2.54e-38	29.5	359	230	vanTr gene in vanL cluster	Also known as vanTrL, is a vanT variant found in the vanL gene cluster. vanTrL codes for the racemase component of vanT.	glycopeptide resistance gene cluster;vanT	glycopeptide antibiotic	antibiotic target alteration
X85_chromosome_02170	268	3	238	88.1	32.6	AAS79458.1	280	9	247	85.4	31.6	AAS79458.1 ARO:3001302 chrB [Streptomyces bikiniensis]	129	4.94e-37	37	243	142	chrB	ChrB is a methyltransferase found in Streptomyces bikiniensis and confers resistance to chalcomycin, mycinamicin, and tylosin. Specifically, this enzyme adds a methyl group to guanosine 748 (E. coli numbering). chrB is found in the chalcomycin biosynthetic cluster and is responsible for self-resistance in S. bikiniensis.	non-erm 23S ribosomal RNA methyltransferase (G748)	lincosamide antibiotic;macrolide antibiotic	antibiotic target alteration
X85_chromosome_02175	460	14	416	87.6	28.1	BAA07390.1	512	28	437	80.1	25.7	BAA07390.1 ARO:3002893 tcr3 [Kitasatospora aureofaciens]	138	1.41e-36	32.1	417	262	tcr3	tcr3 is a tetracycline efflux pump that confers self-resistance to Kitasatospora aureofaciens.	major facilitator superfamily (MFS) antibiotic efflux pump	tetracycline antibiotic	antibiotic efflux
X85_chromosome_02201	411	9	402	95.9	45.7	AFH35853.1	410	10	403	96.1	45.8	AFH35853.1 ARO:3001328 Ecol_mdfA [Escherichia coli]	373	3.75e-128	47.7	394	206	Escherichia coli mdfA	Multidrug efflux pump in E. coli. This multidrug efflux system was originally identified as the Cmr/CmlA chloramphenicol exporter.	major facilitator superfamily (MFS) antibiotic efflux pump	disinfecting agents and antiseptics;tetracycline antibiotic	antibiotic efflux
X85_chromosome_02243	262	19	241	85.1	24.3	VWQ04088.1	269	19	251	86.6	24.7	VWQ04088.1 ARO:3005041 mlaF [Escherichia coli]	99	1.53e-25	28.5	235	154	mlaF	mlaF from the mla system is a gene proposed to play a part in the transport of phospholipids to the outer membrane. Insertions in mlaF are shown to confer resistance to linezolid.	ATP-binding cassette (ABC) antibiotic efflux pump	oxazolidinone antibiotic	antibiotic efflux
X85_chromosome_02283	437	23	437	95	39.3	ABO11759.2	429	7	425	97.7	40.4	ABO11759.2 ARO:3004573 Abau_AbaF [Acinetobacter baumannii ATCC 17978]	317	1.22e-105	41.4	420	240	Acinetobacter baumannii AbaF	Expression of abaF in E. coli resulted in increased resistance to fosfomycin.	major facilitator superfamily (MFS) antibiotic efflux pump	phosphonic acid antibiotic	antibiotic efflux
X85_chromosome_02344	463	1	463	100	92.9	CDJ73208.1	463	1	463	100	92.9	CDJ73208.1 ARO:3003890 Ecol_UhpT_FOF [Escherichia coli str. K-12 substr. MC4100]	847	1.03e-313	92.9	463	33	Escherichia coli UhpT with mutation conferring resistance to fosfomycin	Mutations to the active importer UhpT, which is involved with the uptake of many phosphorylated sugars, confer resistance to fosfomycin by reducing import of the drug into the bacteria.	antibiotic-resistant UhpT	phosphonic acid antibiotic	antibiotic target alteration
X85_chromosome_02345	443	5	432	96.6	35	CAG39357.1	452	3	439	96.7	35	CAG39357.1 ARO:3003901 Saur_GlpT_FOF [Staphylococcus aureus subsp. aureus MRSA252]	258	3.15e-82	36.2	442	263	Staphylococcus aureus GlpT with mutation conferring resistance to fosfomycin	Mutations to the active importer GlpT, which is involved with the uptake of many phosphorylated sugars, confer resistance to fosfomycin by reducing import of the drug into the bacteria.	antibiotic-resistant GlpT	phosphonic acid antibiotic	antibiotic target alteration
X85_chromosome_02347	196	1	196	100	93.9	CDJ73205.1	196	1	196	100	93.9	CDJ73205.1 ARO:3003893 Ecol_uhpA_FOF [Escherichia coli str. K-12 substr. MC4100]	363	2.99e-131	93.9	196	12	Escherichia coli uhpA with mutation conferring resistance to fosfomycin	uhpA is a positive activator of the fosfomycin importer uhpT, thus mutations to uhpA confer fosfomycin resistance by reducing uhpT expression. Both knockout and amino acid substitution mutations have been found that confer resistance, with the Protein Knockout model describing the large, knockout mutations causing loss of function of the gene, and the Protein Variant model describing the amino ac…	antibiotic-resistant UhpT	phosphonic acid antibiotic	antibiotic target alteration
X85_chromosome_02347	196	1	196	100	93.9	CDJ73205.1	196	1	196	100	93.9	CDJ73205.1 ARO:3003893 Ecol_uhpA_FOF [Escherichia coli str. K-12 substr. MC4100]	363	2.99e-131	93.9	196	12	Escherichia coli uhpA with mutation conferring resistance to fosfomycin	uhpA is a positive activator of the fosfomycin importer uhpT, thus mutations to uhpA confer fosfomycin resistance by reducing uhpT expression. Both knockout and amino acid substitution mutations have been found that confer resistance, with the Protein Knockout model describing the large, knockout mutations causing loss of function of the gene, and the Protein Variant model describing the amino ac…	antibiotic-resistant UhpT	phosphonic acid antibiotic	antibiotic target alteration
X85_chromosome_02402	470	3	464	98.3	68.9	AML99881.1	474	10	471	97.5	68.3	AML99881.1 ARO:3001327 MdtK [Salmonella enterica subsp. enterica serovar Typhimurium]	647	2.08e-234	70.1	462	138	MdtK	A multidrug and toxic compound extrusions (MATE) transporter conferring resistance to norfloxacin, doxorubicin and acriflavine.	multidrug and toxic compound extrusion (MATE) transporter	fluoroquinolone antibiotic	antibiotic efflux
X85_chromosome_02413	248	5	232	91.9	34.9	SIP52035.1	225	4	224	98.2	37.3	SIP52035.1 ARO:3004054 Paer_CpxR [Pseudomonas aeruginosa]	133	3.26e-39	38	229	133	Pseudomonas aeruginosa CpxR	CpxR is directly involved in activation of expression of RND efflux pump MexAB-OprM in P. aeruginosa. CpxR is required to enhance mexAB-oprM expression and drug resistance, in the absence of repressor MexR.	resistance-nodulation-cell division (RND) antibiotic efflux pump	aminocoumarin antibiotic;aminoglycoside antibiotic;carbapenem;cephalosporin;cephamycin;diaminopyrimidine antibiotic;fluoroquinolone antibiotic;macrolide antibiotic;monobactam;penam;penem;peptide antibiotic;phenicol antibiotic;sulfonamide antibiotic;tetracycline antibiotic	antibiotic efflux
X85_chromosome_02424	276	24	255	84.1	21.7	ADZ12699.1	258	1	221	85.7	22.1	ADZ12699.1 ARO:3005091 RanA [Riemerella anatipestifer RA-GD]	90.5	2.38e-22	25.8	233	160	RanA	RanA is a part of the RanARanB ABC-type efflux system. Alongside RanB, it confers resistance to aminoglycoside antibiotics.	ATP-binding cassette (ABC) antibiotic efflux pump	aminoglycoside antibiotic	antibiotic efflux
X85_chromosome_02428	253	13	235	88.1	26.9	APB03214.1	343	23	235	62.1	18.9	APB03214.1 ARO:3003980 tetA(58) [Paenibacillus sp. LC231]	93.6	3.76e-23	30.5	223	145	tetA(58)	TetA(58) is a Tetracycline efflux pump described in Paenibacillus sp. LC231, a strain of Paenibacillus isolated from Lechuguilla Cave, NM, USA. Described by Pawlowski et al. 2016.	major facilitator superfamily (MFS) antibiotic efflux pump	tetracycline antibiotic	antibiotic efflux
X85_chromosome_02484	317	6	307	95.3	29.3	AAC75314.1	322	8	311	94.4	29	AAC75314.1 ARO:3003578 PmrF [Escherichia coli str. K-12 substr. MG1655]	142	4.97e-41	30.7	309	202	PmrF	PmrF is required for the synthesis and transfer of 4-amino-4-deoxy-L-arabinose (Ara4N) to Lipid A, which allows gram-negative bacteria to resist the antimicrobial activity of cationic antimicrobial peptides and antibiotics such as polymyxin. pmrF corresponds to 1 locus in Pseudomonas aeruginosa PAO1 and 1 locus in Pseudomonas aeruginosa LESB58.	pmr phosphoethanolamine transferase	peptide antibiotic	antibiotic target alteration
X85_chromosome_02522	406	47	397	86.5	63.1	AAC75135.2	415	48	403	85.8	62.6	AAC75135.2 ARO:3000792 mdtA [Escherichia coli str. K-12 substr. MG1655]	492	3.84e-175	73	356	91	mdtA	MdtA is the membrane fusion protein of the multidrug efflux complex mdtABC.	resistance-nodulation-cell division (RND) antibiotic efflux pump	aminocoumarin antibiotic	antibiotic efflux
X85_chromosome_02523	1040	1	1040	100	83.3	AAC75136.1	1040	1	1040	100	83.3	AAC75136.1 ARO:3000793 mdtB [Escherichia coli str. K-12 substr. MG1655]	1626	0	83.3	1040	174	mdtB	MdtB is a transporter that forms a heteromultimer complex with MdtC to form a multidrug transporter. MdtBC is part of the MdtABC-TolC efflux complex.	resistance-nodulation-cell division (RND) antibiotic efflux pump	aminocoumarin antibiotic	antibiotic efflux
X85_chromosome_02524	1023	1	1023	100	80.3	AAC75137.1	1025	1	1025	100	80.3	AAC75137.1 ARO:3000794 mdtC [Escherichia coli str. K-12 substr. MG1655]	1552	0	80.3	1025	200	mdtC	MdtC is a transporter that forms a heteromultimer complex with MdtB to form a multidrug transporter. MdtBC is part of the MdtABC-TolC efflux complex. In the absence of MdtB, MdtC can form a homomultimer complex that results in a functioning efflux complex with a narrower drug specificity. mdtC corresponds to 3 loci in Pseudomonas aeruginosa PAO1 (gene name: muxC/muxB) and 3 loci in Pseudomonas ae…	resistance-nodulation-cell division (RND) antibiotic efflux pump	aminocoumarin antibiotic	antibiotic efflux
X85_chromosome_02527	468	2	414	88.2	26.2	BAA11237.1	512	9	426	81.6	24.2	BAA11237.1 ARO:3000254 emrY [Escherichia coli]	149	1.2e-40	29.7	424	281	emrY	emrY is a multidrug transport that moves substrates across the inner membrane of the Gram-negative E. coli. It is a homolog of emrB.	major facilitator superfamily (MFS) antibiotic efflux pump	tetracycline antibiotic	antibiotic efflux
X85_chromosome_02528	461	8	457	97.6	66.8	BAA15934.1	467	7	458	96.8	66.2	BAA15934.1 ARO:3000829 baeS [Escherichia coli str. K-12 substr. W3110]	609	1.28e-219	68.4	455	136	baeS	BaeS is a sensor kinase in the BaeSR regulatory system. While it phosphorylates BaeR to increase its activity, BaeS is not necessary for overexpressed BaeR to confer resistance.	resistance-nodulation-cell division (RND) antibiotic efflux pump	aminocoumarin antibiotic;aminoglycoside antibiotic	antibiotic efflux
X85_chromosome_02529	235	4	235	98.7	77.2	BAA15935.1	240	7	240	97.5	76.2	BAA15935.1 ARO:3000828 baeR [Escherichia coli str. K-12 substr. W3110]	361	5.53e-129	78.2	234	49	baeR	BaeR is a response regulator that promotes the expression of MdtABC and AcrD efflux complexes.	resistance-nodulation-cell division (RND) antibiotic efflux pump	aminocoumarin antibiotic;aminoglycoside antibiotic	antibiotic efflux
X85_chromosome_02568	261	14	181	64.4	19.8	AAA26793.1	325	10	175	51.1	15.7	AAA26793.1 ARO:3003748 oleC [Streptomyces antibioticus]	67.8	5.38e-14	30.7	176	104	oleC	oleC is an ABC transporter isolated from Streptomyces antibioticus and is involved in oleandomycin secretion.	ATP-binding cassette (ABC) antibiotic efflux pump	macrolide antibiotic	antibiotic efflux
X85_chromosome_02588	397	11	336	82.1	30.5	ALV80601.1	402	17	342	81.1	30.2	ALV80601.1 ARO:3003801 bcr-1 [Pseudomonas aeruginosa]	205	3.2e-63	37.2	328	202	bcr-1	Transmembrane protein which expels bicyclomycin from the cell, leading to bicyclomycin resistance. Identified in Pseudomonas aeruginosa strains responsible for outbreaks in Brazil, often appearing with blaSPM-1, another bicyclomycin resistance gene.	major facilitator superfamily (MFS) antibiotic efflux pump	bicyclomycin-like antibiotic	antibiotic efflux
X85_chromosome_02602	550	1	546	99.3	71.8	AAC75271.1	547	1	546	99.8	72.2	AAC75271.1 ARO:3003952 YojI [Escherichia coli str. K-12 substr. MG1655]	761	6.33e-277	72.3	546	151	YojI	YojI mediates resistance to the peptide antibiotic microcin J25 when it is expressed from a multicopy vector. YojI is capable of pumping out microcin molecules. The outer membrane protein TolC in addition to YojI is required for export of microcin J25 out of the cell. Microcin J25 is thus the first known substrate for YojI.	ATP-binding cassette (ABC) antibiotic efflux pump	peptide antibiotic	antibiotic efflux
X85_chromosome_02609	374	1	374	100	68.5	APB87301.1	367	1	367	100	68.5	APB87301.1 ARO:3004114 porin_OmpC [Escherichia coli]	509	6.01e-183	68.5	381	99	porin OmpC	In the presence of antibiotic stress, there is a coupled down-regulation of the porin OmpC with the OmpF. Mutants both lacking both OmpC and OmpF proteins are resistant to cephaloridine and cefazolin. Analyses of genes involved in the increased resistance to tetracycline suggest that the up-regulation of efflux pump genes is accompanied by a decrease of OmpF and OmpC synthesis. Homologs of OmpC h…	General Bacterial Porin with reduced permeability to beta-lactams	carbapenem;cephalosporin;cephamycin;monobactam;penam;penem	reduced permeability to antibiotic
X85_chromosome_02611	710	340	699	50.7	13.4	AET10444.1	574	196	555	62.7	16.6	AET10444.1 ARO:3004032 tetA(46) [Streptococcus australis]	131	5.33e-33	26.5	374	247	tetA(46)	tetA(46) is a subunit of tetAB(46), a heterodimeric ABC transporter, that is required for conferring tetracycline resistance in Streptococcus australis isolated from the oral cavity.	ATP-binding cassette (ABC) antibiotic efflux pump	tetracycline antibiotic	antibiotic efflux
X85_chromosome_02618	879	1	868	98.7	87.9	AAL21173.1	878	1	868	98.9	88.1	AAL21173.1 ARO:3003926 Sent_gyrA_FLO [Salmonella enterica subsp. enterica serovar Typhimurium str. LT2]	1460	0	89.1	868	95	Salmonella enterica gyrA conferring resistance to fluoroquinolones	Point mutations in Salmonella gyrA that confer resistance to Nalidixic acid, a fluoroquinolone antibiotic. These mutations have also been shown to reduce susceptibility to ciprofloxacin.	fluoroquinolone resistant gyrA	fluoroquinolone antibiotic;nybomycin-like antibiotic	antibiotic target alteration
X85_chromosome_02665	421	19	367	82.9	28.1	CCP45240.1	487	30	417	79.7	27	CCP45240.1 ARO:3004157 Mtub_folC_PAS [Mycobacterium tuberculosis H37Rv]	157	3.62e-44	33.9	392	212	Mycobacterium tuberculosis folC with mutation conferring resistance to para-aminosalicylic acid	Point mutations in the dihydrofolate synthetase folC gene shown clinically to confer resistance to p-aminosalicylic acid or other aminosalicylates. Mutations in folC inhibit bioactivation of PAS and thus confer resistance.	aminosalicylate resistant dihydrofolate synthase	salicylic acid antibiotic	antibiotic target alteration
X85_chromosome_02675	406	5	404	98.5	31.6	CCP45025.1	416	15	416	96.6	31	CCP45025.1 ARO:3003463 Mtub_kasA_INH [Mycobacterium tuberculosis H37Rv]	167	2.46e-48	32.1	408	263	Mycobacterium tuberculosis kasA mutant conferring resistance to isoniazid	Specific mutations on the Mycobacterium tuberculosis kasA gene resulting in lowered affinity of isoniazid, resulting in resistance.	antibiotic resistant kasA	disinfecting agents and antiseptics;isoniazid-like antibiotic	antibiotic target alteration
X85_chromosome_02787	342	36	341	89.5	30.6	AAF40763.1	384	48	345	77.6	26.5	AAF40763.1 ARO:3003961 farA [Neisseria meningitidis MC58]	132	2.62e-36	34.2	319	176	farA	farA is the membrane fusion protein that is part of the farAB efflux pump.	major facilitator superfamily (MFS) antibiotic efflux pump	antibacterial free fatty acids	antibiotic efflux
X85_chromosome_02819	575	1	575	100	85	CDJ72759.1	575	1	575	100	85	CDJ72759.1 ARO:3003899 Ecol_PtsI_FOF [Escherichia coli str. K-12 substr. MC4100]	943	0	85	575	86	Escherichia coli PtsI with mutation conferring resistance to fosfomycin	PtsI (phosphoenolpyruvate-protein phosphotransferase) is involved in cyclic AMP synthesis, which regulates glpT expression. As a result, mutations to ptsI confer resistance to fosfomycin by affecting the regulation of fosfomycin import.	antibiotic-resistant ptsI phosphotransferase	phosphonic acid antibiotic	antibiotic target alteration
X85_chromosome_02821	453	174	451	61.4	22.8	BAB38260.1	457	182	455	60	22.3	BAB38260.1 ARO:3000830 cpxA [Escherichia coli O157:H7 str. Sakai]	155	3.01e-43	37.1	283	164	cpxA	CpxA is a membrane-localized sensor kinase that is activated by envelope stress. It starts a kinase cascade that activates CpxR, which promotes efflux complex expression.	resistance-nodulation-cell division (RND) antibiotic efflux pump	aminocoumarin antibiotic;aminoglycoside antibiotic	antibiotic efflux
X85_chromosome_02822	226	2	223	98.2	42.2	SIP52035.1	225	3	221	97.3	41.8	SIP52035.1 ARO:3004054 Paer_CpxR [Pseudomonas aeruginosa]	178	4.41e-57	43	223	122	Pseudomonas aeruginosa CpxR	CpxR is directly involved in activation of expression of RND efflux pump MexAB-OprM in P. aeruginosa. CpxR is required to enhance mexAB-oprM expression and drug resistance, in the absence of repressor MexR.	resistance-nodulation-cell division (RND) antibiotic efflux pump	aminocoumarin antibiotic;aminoglycoside antibiotic;carbapenem;cephalosporin;cephamycin;diaminopyrimidine antibiotic;fluoroquinolone antibiotic;macrolide antibiotic;monobactam;penam;penem;peptide antibiotic;phenicol antibiotic;sulfonamide antibiotic;tetracycline antibiotic	antibiotic efflux
X85_chromosome_02824	362	3	240	65.7	22.1	VWQ04088.1	269	9	247	88.8	29.9	VWQ04088.1 ARO:3005041 mlaF [Escherichia coli]	130	1.94e-36	33.7	246	148	mlaF	mlaF from the mla system is a gene proposed to play a part in the transport of phospholipids to the outer membrane. Insertions in mlaF are shown to confer resistance to linezolid.	ATP-binding cassette (ABC) antibiotic efflux pump	oxazolidinone antibiotic	antibiotic efflux
X85_chromosome_02837	389	32	355	83.3	19.7	WP_109791215.1	381	29	363	87.9	20.8	WP_109791215.1 ARO:3005183 CMY-160 [Escherichia coli]	87.8	5.44e-20	23.7	346	231	CMY-160	CMY-160 is a beta-lactamase found in Escherichia coli. It confers resistance to cephamycin. Detected directly from NCBI and submitted without publication on 29-MAY-2018.	CMY beta-lactamase	cephamycin	antibiotic inactivation
X85_chromosome_02856	210	6	202	93.8	34.2	AAO82599.1	210	2	201	95.2	34.7	AAO82599.1 ARO:3003792 Efae_liaR_DAP [Enterococcus faecalis V583]	129	1.5e-38	36.5	200	124	Enterococcus faecalis liaR mutant conferring daptomycin resistance	liaR is a response regulator found in the liaFSR signal transduction pathway. Mutations confer daptomycin resistance.	daptomycin resistant liaR	peptide antibiotic	antibiotic efflux;antibiotic target alteration
X85_chromosome_02857	1038	1	1036	99.8	80.7	BAA16344.1	1037	1	1036	99.9	80.8	BAA16344.1 ARO:3000491 acrD [Escherichia coli str. K-12 substr. W3110]	1626	0	80.9	1036	198	acrD	AcrD is an aminoglycoside efflux pump expressed in E. coli. Its expression can be induced by indole, and is regulated by baeRS and cpxAR.	resistance-nodulation-cell division (RND) antibiotic efflux pump	aminoglycoside antibiotic	antibiotic efflux
X85_chromosome_02872	327	26	230	62.7	21.7	VWQ04088.1	269	27	236	78.1	27	VWQ04088.1 ARO:3005041 mlaF [Escherichia coli]	107	3.05e-28	34.6	211	131	mlaF	mlaF from the mla system is a gene proposed to play a part in the transport of phospholipids to the outer membrane. Insertions in mlaF are shown to confer resistance to linezolid.	ATP-binding cassette (ABC) antibiotic efflux pump	oxazolidinone antibiotic	antibiotic efflux
X85_chromosome_02886	255	9	244	92.5	27.4	VWQ04088.1	269	9	239	85.9	25.4	VWQ04088.1 ARO:3005041 mlaF [Escherichia coli]	99	1.3e-25	29.6	240	156	mlaF	mlaF from the mla system is a gene proposed to play a part in the transport of phospholipids to the outer membrane. Insertions in mlaF are shown to confer resistance to linezolid.	ATP-binding cassette (ABC) antibiotic efflux pump	oxazolidinone antibiotic	antibiotic efflux
X85_chromosome_02912	389	33	363	85.1	29.9	BAH45481.1	343	10	339	96.2	33.8	BAH45481.1 ARO:3002815 clbB [Brevibacillus brevis NBRC 100599]	171	7.47e-51	35.1	345	195	clbB	clbB is a plasmid-encoded cfr gene found in Bacillus brevis.	Cfr 23S ribosomal RNA methyltransferase	lincosamide antibiotic;oxazolidinone antibiotic;phenicol antibiotic;pleuromutilin antibiotic;streptogramin A antibiotic;streptogramin antibiotic	antibiotic target alteration
X85_chromosome_02931	443	153	436	64.1	26.6	AAK37618.1	318	41	316	86.8	36	AAK37618.1 ARO:3005008 TxR [Vibrio harveyi]	211	6.84e-66	41.5	284	158	TxR	TxR is a putative transcription regulator that plays a role in conferring tetracycline resistance. It is required for proper functioning of Tet35.	ATP-binding cassette (ABC) antibiotic efflux pump	tetracycline antibiotic	antibiotic efflux
X85_chromosome_02950	599	4	372	61.6	16.2	AMP42147.1	639	3	420	65.4	17.2	AMP42147.1 ARO:3004442 tet(W/N/W) [uncultured bacterium IN-02]	115	1.06e-27	26.3	438	234	tet(W/N/W)	tet(W/N/W) is a mosaic tetracycline resistance gene and ribosomal protection protein.	tetracycline-resistant ribosomal protection protein	tetracycline antibiotic	antibiotic target protection
X85_chromosome_02982	105	3	105	98.1	40	AAZ42322.1	110	4	106	93.6	38.2	AAZ42322.1 ARO:3005098 qacL [Vibrio cholerae]	83.6	3.32e-23	40.8	103	61	qacL	A subunit of the qac multidrug efflux pump in Vibrio cholerae.	small multidrug resistance (SMR) antibiotic efflux pump	disinfecting agents and antiseptics	antibiotic efflux
X85_chromosome_03010	396	46	268	56.3	20.6	VWQ04088.1	269	26	247	82.5	30.2	VWQ04088.1 ARO:3005041 mlaF [Escherichia coli]	135	3.67e-38	36.6	224	139	mlaF	mlaF from the mla system is a gene proposed to play a part in the transport of phospholipids to the outer membrane. Insertions in mlaF are shown to confer resistance to linezolid.	ATP-binding cassette (ABC) antibiotic efflux pump	oxazolidinone antibiotic	antibiotic efflux
X85_chromosome_03013	176	1	171	97.2	79	AAC75731.1	176	1	171	97.2	79	AAC75731.1 ARO:3000516 emrR [Escherichia coli str. K-12 substr. MG1655]	273	3.06e-96	81.3	171	32	emrR	EmrR is a negative regulator for the EmrAB-TolC multidrug efflux pump in E. coli. Mutations lead to EmrAB-TolC overexpression.	major facilitator superfamily (MFS) antibiotic efflux pump	fluoroquinolone antibiotic	antibiotic efflux
X85_chromosome_03014	390	1	389	99.7	74.1	EHL92831.1	390	1	389	99.7	74.1	EHL92831.1 ARO:3004588 Kpne_KpnG [Klebsiella sp. 4_1_44FAA]	553	1.17e-199	74.3	389	100	Klebsiella pneumoniae KpnG	KpnG consists of ~390 residues and resembles EmrA of E. coli. Disruption of the pump components KpnG-KpnH signficantly decrease resistance to azithromycin, ceftazidime, ciprofloxacin, ertapenem, erythromycin, gentamicin, imipenem, ticarcillin, norfloxacin, polymyxin-B, piperacillin, spectinomycin, tobramycin, and streptomycin.	major facilitator superfamily (MFS) antibiotic efflux pump	aminoglycoside antibiotic;carbapenem;cephalosporin;fluoroquinolone antibiotic;macrolide antibiotic;penam;penem;peptide antibiotic	antibiotic efflux
X85_chromosome_03015	511	3	511	99.6	87.6	EOU56998.1	512	4	512	99.4	87.5	EOU56998.1 ARO:3004597 Kpne_KpnH [Escherichia coli KTE14]	889	0	88	509	61	Klebsiella pneumoniae KpnH	KpnH consists of ~511 residues, resembles EmrB of E. coli, and is probably a translocase in the KpnGH-TolC efflux protein in K. pneumoniae. Disruption of the pump components KpnG-KpnH signficantly decrease resistance to azithromycin, ceftazidime, ciprofloxacin, ertapenem, erythromycin, gentamicin, imipenem, ticarcillin, norfloxacin, polymyxin-B, piperacillin, spectinomycin, tobramycin, and strept…	major facilitator superfamily (MFS) antibiotic efflux pump	aminoglycoside antibiotic;carbapenem;cephalosporin;fluoroquinolone antibiotic;macrolide antibiotic;penam;penem;peptide antibiotic	antibiotic efflux
X85_chromosome_03044	534	39	492	85	25.3	AMR95642.1	756	22	419	52.6	15.7	AMR95642.1 ARO:3003805 Efae_gshF_DAP [Enterococcus faecalis]	176	2.68e-48	29.8	463	251	Enterococcus faecalis gshF with mutation conferring daptomycin resistance	gshF is a bifunctional glutamate-cysteine ligase/ glutathione synthetase that when mutated, confers daptomycin resistance.	daptomycin resistant gshF	peptide antibiotic	antibiotic target alteration
X85_chromosome_03052	61	1	61	100	85.2	AAC16242.1	61	1	61	100	85.2	AAC16242.1 ARO:3005069 rsmA [Pseudomonas aeruginosa]	100	4.42e-31	85.2	61	9	rsmA	rsmA is a gene that regulates virulence of Pseudomonas aeruginosa. However, its negative effect on MexEF-OprN overexpression has been noted to confer resistance to various antibiotics. It's Escherichia coli homolog is csrA.	resistance-nodulation-cell division (RND) antibiotic efflux pump	diaminopyrimidine antibiotic;fluoroquinolone antibiotic;phenicol antibiotic	antibiotic efflux
X85_chromosome_03095	448	22	446	94.9	23.3	ACJ41547.2	434	19	427	94.2	23.1	ACJ41547.2 ARO:3004574 Abau_AbaQ [Acinetobacter baumannii AB0057]	107	3.1e-26	24.5	437	290	Acinetobacter baumannii AbaQ	AbaQ is an MFS transporter mainly involved in the extrusion of quinolone-type drugs in A. baumannii.	major facilitator superfamily (MFS) antibiotic efflux pump	fluoroquinolone antibiotic	antibiotic efflux
X85_chromosome_03107	305	1	290	95.1	32	CAA79966.1	295	1	286	96.9	32.6	CAA79966.1 ARO:3003665 NmcR [Enterobacter cloacae]	151	1.09e-44	33.6	292	186	NmcR	NmcR is a homolog of the LysR regulator found in Enterobacter cloacae that contribute to the regulation of NmcA beta-lactamase.	NmcA beta-lactamase	carbapenem;cephalosporin;cephamycin;penam	antibiotic inactivation
X85_chromosome_03126	264	1	264	100	66.3	CCP45563.1	263	1	263	100	66.3	CCP45563.1 ARO:3004153 Mtub_thyA_PAS [Mycobacterium tuberculosis H37Rv]	389	4.27e-139	66.3	264	88	Mycobacterium tuberculosis thyA with mutation conferring resistance to para-aminosalicylic acid	Point mutations in the thymidylate synthetase thyA gene shown clinically to confer resistance to para-aminosalicylic acid. Loss-of-function mutations in thyA disrupt the catalytic activity and substrate-binding affinity, thus conferring resistance.	aminosalicylate resistant thymidylate synthase	salicylic acid antibiotic	antibiotic target alteration
X85_chromosome_03128	748	171	738	75.9	25.6	CDJ72759.1	575	2	572	99.3	33.5	CDJ72759.1 ARO:3003899 Ecol_PtsI_FOF [Escherichia coli str. K-12 substr. MC4100]	317	5.93e-100	33.7	576	369	Escherichia coli PtsI with mutation conferring resistance to fosfomycin	PtsI (phosphoenolpyruvate-protein phosphotransferase) is involved in cyclic AMP synthesis, which regulates glpT expression. As a result, mutations to ptsI confer resistance to fosfomycin by affecting the regulation of fosfomycin import.	antibiotic-resistant ptsI phosphotransferase	phosphonic acid antibiotic	antibiotic target alteration
X85_chromosome_03135	464	1	462	99.6	47	AAG05913.1	498	1	475	95.4	45	AAG05913.1 ARO:3004072 OpmB [Pseudomonas aeruginosa PAO1]	385	6.02e-131	47.2	475	238	OpmB	OpmB is an outer membrane efflux protein in Pseudomonas aeruginosa that shows functional cooperation with MuxABC, to form the efflux pump system MuxABC-OpmB.	resistance-nodulation-cell division (RND) antibiotic efflux pump	aminocoumarin antibiotic;macrolide antibiotic;monobactam;tetracycline antibiotic	antibiotic efflux
X85_chromosome_03136	1034	1	1017	98.4	56.9	AAC75137.1	1025	1	1011	98.6	57	AAC75137.1 ARO:3000794 mdtC [Escherichia coli str. K-12 substr. MG1655]	1060	0	57.8	1019	420	mdtC	MdtC is a transporter that forms a heteromultimer complex with MdtB to form a multidrug transporter. MdtBC is part of the MdtABC-TolC efflux complex. In the absence of MdtB, MdtC can form a homomultimer complex that results in a functioning efflux complex with a narrower drug specificity. mdtC corresponds to 3 loci in Pseudomonas aeruginosa PAO1 (gene name: muxC/muxB) and 3 loci in Pseudomonas ae…	resistance-nodulation-cell division (RND) antibiotic efflux pump	aminocoumarin antibiotic	antibiotic efflux
X85_chromosome_03137	1050	1	1034	98.5	60.2	AAG05915.1	1043	1	1019	97.7	59.7	AAG05915.1 ARO:3004074 MuxB [Pseudomonas aeruginosa PAO1]	1176	0	61.1	1034	387	MuxB	MuxB is one of the two necessary RND components in the Pseudomonas aeruginosa efflux pump system MuxABC-OpmB.	resistance-nodulation-cell division (RND) antibiotic efflux pump	aminocoumarin antibiotic;macrolide antibiotic;monobactam;tetracycline antibiotic	antibiotic efflux
X85_chromosome_03138	415	73	413	82.2	33.2	AAC75135.2	415	62	401	81.9	33.1	AAC75135.2 ARO:3000792 mdtA [Escherichia coli str. K-12 substr. MG1655]	246	2e-78	40.4	342	201	mdtA	MdtA is the membrane fusion protein of the multidrug efflux complex mdtABC.	resistance-nodulation-cell division (RND) antibiotic efflux pump	aminocoumarin antibiotic	antibiotic efflux
X85_chromosome_03139	466	8	465	98.3	44.9	AAL19304.1	503	32	495	92.2	42.1	AAL19304.1 ARO:3000791 mdsC [Salmonella enterica subsp. enterica serovar Typhimurium str. LT2]	343	1.31e-114	45.7	470	237	mdsC	MdsC is the outer membrane channel of the multidrug and metal efflux complex MdsABC.	resistance-nodulation-cell division (RND) antibiotic efflux pump	carbapenem;cephalosporin;cephamycin;monobactam;penam;penem;phenicol antibiotic	antibiotic efflux
X85_chromosome_03140	1045	1	1038	99.3	63.4	AAA74437.1	1046	1	1043	99.7	63.6	AAA74437.1 ARO:3000378 MexB [Pseudomonas aeruginosa]	1284	0	63.8	1045	369	MexB	MexB is the inner membrane multidrug exporter of the efflux complex MexAB-OprM.	resistance-nodulation-cell division (RND) antibiotic efflux pump	aminocoumarin antibiotic;carbapenem;cephalosporin;cephamycin;diaminopyrimidine antibiotic;fluoroquinolone antibiotic;macrolide antibiotic;monobactam;penam;penem;peptide antibiotic;phenicol antibiotic;sulfonamide antibiotic;tetracycline antibiotic	antibiotic efflux
X85_chromosome_03141	378	11	376	96.8	50.2	AAG03814.1	383	18	375	93.5	48.5	AAG03814.1 ARO:3000377 MexA [Pseudomonas aeruginosa PAO1]	341	1.2e-116	51.9	366	168	MexA	MexA is the membrane fusion protein of the MexAB-OprM multidrug efflux complex.	resistance-nodulation-cell division (RND) antibiotic efflux pump	aminocoumarin antibiotic;carbapenem;cephalosporin;cephamycin;diaminopyrimidine antibiotic;fluoroquinolone antibiotic;macrolide antibiotic;monobactam;penam;penem;peptide antibiotic;phenicol antibiotic;sulfonamide antibiotic;tetracycline antibiotic	antibiotic efflux
X85_chromosome_03143	576	44	576	92.5	44.2	AAC22787.1	610	66	594	86.7	41.4	AAC22787.1 ARO:3004446 Hinf_PBP3_BLA [Haemophilus influenzae Rd KW20]	452	8.35e-154	47.8	533	274	Haemophilus influenzae PBP3 conferring resistance to beta-lactam antibiotics	PBP3 is a penicillin-binding protein and beta-lactam resistance enzyme encoded by the ftsI gene in Haemophilus influenzae. Mutations in ftsI confer resistance to beta-lactam antibiotics.	Penicillin-binding protein mutations conferring resistance to beta-lactam antibiotics	carbapenem;cephalosporin;cephamycin;monobactam;penam	antibiotic target alteration
X85_chromosome_03149	387	1	376	97.2	36	AAB36568.1	436	25	402	86.7	32.1	AAB36568.1 ARO:3002700 cmlv [Streptomyces venezuelae ATCC 10712]	226	8.13e-71	37	378	236	cmlv	cmlv is a chromosome-encoded chloramphenicol phoshotransferase that is found in Streptomyces venezuelae.	chloramphenicol phosphotransferase	phenicol antibiotic	antibiotic inactivation
X85_chromosome_03169	247	3	246	98.8	34.7	AAC74177.1	244	7	240	95.9	33.7	AAC74177.1 ARO:3004049 Ecol_fabG_TRC [Escherichia coli str. K-12 substr. MG1655]	101	8.82e-27	35.1	245	147	Escherichia coli fabG mutations conferring resistance to triclosan	fabG is a 3-oxoacyl-acyl carrier protein reductase involved in lipid metabolism and fatty acid biosynthesis.The bacterial biocide Triclosan blocks the final reduction step in fatty acid elongation, inhibiting biosynthesis. Point mutations in fabG can confer resistance to Triclosan.	antibiotic resistant fabG	disinfecting agents and antiseptics	antibiotic target alteration
X85_chromosome_03179	412	57	292	57.3	19.3	AAM09850.1	323	52	293	74.9	25.2	AAM09850.1 ARO:3002944 vanH_in_vanD_cl [Enterococcus faecium]	109	6.83e-28	33.7	252	141	vanH gene in vanD cluster	Also known as vanHD, is a vanH variant in the vanD gene cluster.	glycopeptide resistance gene cluster;vanH	glycopeptide antibiotic	antibiotic target alteration
X85_chromosome_03198	227	1	191	84.1	23.7	AAA99504.1	306	4	201	64.7	18.2	AAA99504.1 ARO:3002987 bcrA [Bacillus licheniformis]	60.8	6.99e-12	28.2	206	125	bcrA	bcrA is an ABC transporter found in Bacillus licheniformis that confers bacitracin resistance.	ATP-binding cassette (ABC) antibiotic efflux pump	peptide antibiotic	antibiotic efflux
X85_chromosome_03237	259	5	228	86.5	24.9	APB03214.1	343	18	235	63.6	18.3	APB03214.1 ARO:3003980 tetA(58) [Paenibacillus sp. LC231]	87.4	7.23e-21	28.8	226	151	tetA(58)	TetA(58) is a Tetracycline efflux pump described in Paenibacillus sp. LC231, a strain of Paenibacillus isolated from Lechuguilla Cave, NM, USA. Described by Pawlowski et al. 2016.	major facilitator superfamily (MFS) antibiotic efflux pump	tetracycline antibiotic	antibiotic efflux
X85_chromosome_03261	420	4	416	98.3	38.6	CCP45025.1	416	14	413	96.2	37.8	CCP45025.1 ARO:3003463 Mtub_kasA_INH [Mycobacterium tuberculosis H37Rv]	260	5.14e-84	39.3	417	232	Mycobacterium tuberculosis kasA mutant conferring resistance to isoniazid	Specific mutations on the Mycobacterium tuberculosis kasA gene resulting in lowered affinity of isoniazid, resulting in resistance.	antibiotic resistant kasA	disinfecting agents and antiseptics;isoniazid-like antibiotic	antibiotic target alteration
X85_chromosome_03266	245	1	240	98	32.9	VWQ04088.1	269	8	245	88.5	29.7	VWQ04088.1 ARO:3005041 mlaF [Escherichia coli]	137	3.02e-40	33.6	241	156	mlaF	mlaF from the mla system is a gene proposed to play a part in the transport of phospholipids to the outer membrane. Insertions in mlaF are shown to confer resistance to linezolid.	ATP-binding cassette (ABC) antibiotic efflux pump	oxazolidinone antibiotic	antibiotic efflux
X85_chromosome_03272	302	6	199	64.2	18.6	ALH22601.1	337	1	192	57	16.5	ALH22601.1 ARO:3000620 adeL [Acinetobacter baumannii]	63.9	1.96e-12	28.9	197	132	adeL	AdeL is a regulator of AdeFGH in Acinetobacter baumannii. AdeL mutations are associated with AdeFGH overexpression and multidrug resistance.	resistance-nodulation-cell division (RND) antibiotic efflux pump	fluoroquinolone antibiotic;tetracycline antibiotic	antibiotic efflux
X85_chromosome_03273	436	6	421	95.4	39.3	ACJ41547.2	434	4	419	95.9	39.5	ACJ41547.2 ARO:3004574 Abau_AbaQ [Acinetobacter baumannii AB0057]	347	1.78e-117	41.2	417	243	Acinetobacter baumannii AbaQ	AbaQ is an MFS transporter mainly involved in the extrusion of quinolone-type drugs in A. baumannii.	major facilitator superfamily (MFS) antibiotic efflux pump	fluoroquinolone antibiotic	antibiotic efflux
X85_chromosome_03275	468	17	394	80.8	23.1	ACS83748.1	519	58	437	73.2	20.9	ACS83748.1 ARO:3000573 tet(43) [uncultured bacterium AOTet43]	110	9.09e-27	28.6	392	254	tet(43)	Tet(43) is a tetracycline resistance gene with unknown origins, isolated from metagenomic DNA.	major facilitator superfamily (MFS) antibiotic efflux pump	tetracycline antibiotic	antibiotic efflux
X85_chromosome_03286	624	30	591	90.1	28.7	AAK17127.1	588	19	565	93	29.6	AAK17127.1 ARO:3007058 Hpyl_pbp2_AMX [Helicobacter pylori]	256	4.83e-78	31.8	572	355	Helicobacter pylori pbp2 mutants conferring resistance to amoxicillin	Point mutations in Helicobacter pylori pbp2 observed to confer resistance to amoxicillin.	Penicillin-binding protein mutations conferring resistance to beta-lactam antibiotics	carbapenem;cephalosporin;cephamycin;monobactam;penam	antibiotic target alteration
X85_chromosome_03295	529	12	469	86.6	24.8	CAG39573.1	693	9	481	68.3	19.5	CAG39573.1 ARO:3003735 Saur_fusA_FA [Staphylococcus aureus subsp. aureus MRSA252]	176	7.48e-49	28.6	483	310	Staphylococcus aureus fusA with mutation conferring resistance to fusidic acid	The mutations to this gene are involved in altering the translation elongation factor G (EF-G) in association with the ribosome to prevent fusidic acid from binding EF-G and preventing translation.	antibiotic resistant fusA	fusidane antibiotic	antibiotic target alteration
X85_chromosome_03301	355	18	257	67.6	21.5	VWQ04088.1	269	23	263	89.6	28.5	VWQ04088.1 ARO:3005041 mlaF [Escherichia coli]	110	3.71e-29	31.8	242	162	mlaF	mlaF from the mla system is a gene proposed to play a part in the transport of phospholipids to the outer membrane. Insertions in mlaF are shown to confer resistance to linezolid.	ATP-binding cassette (ABC) antibiotic efflux pump	oxazolidinone antibiotic	antibiotic efflux
X85_chromosome_03303	206	5	188	89.3	26.3	AAO82599.1	210	4	191	89.5	26.4	AAO82599.1 ARO:3003792 Efae_liaR_DAP [Enterococcus faecalis V583]	71.6	2.34e-16	29.5	193	122	Enterococcus faecalis liaR mutant conferring daptomycin resistance	liaR is a response regulator found in the liaFSR signal transduction pathway. Mutations confer daptomycin resistance.	daptomycin resistant liaR	peptide antibiotic	antibiotic efflux;antibiotic target alteration
X85_chromosome_03330	756	7	756	99.2	81.6	AAC76055.1	752	3	752	99.7	82.1	AAC76055.1 ARO:3003308 Ecol_parC_FLO [Escherichia coli str. K-12 substr. MG1655]	1223	0	82.3	750	133	Escherichia coli parC conferring resistance to fluoroquinolones	Point mutation in Escherichia coli parC resulting in fluoroquinolone resistance.	fluoroquinolone resistant parC	fluoroquinolone antibiotic	antibiotic target alteration
X85_chromosome_03343	299	8	291	95	30.7	ALH22601.1	337	1	287	85.2	27.5	ALH22601.1 ARO:3000620 adeL [Acinetobacter baumannii]	140	3.24e-40	32.3	288	190	adeL	AdeL is a regulator of AdeFGH in Acinetobacter baumannii. AdeL mutations are associated with AdeFGH overexpression and multidrug resistance.	resistance-nodulation-cell division (RND) antibiotic efflux pump	fluoroquinolone antibiotic;tetracycline antibiotic	antibiotic efflux
X85_chromosome_03345	631	5	631	99.4	91.4	BAE77086.1	630	4	630	99.5	91.5	BAE77086.1 ARO:3003316 Ecol_parE_FLO [Escherichia coli str. K-12 substr. W3110]	1168	0	92	627	50	Escherichia coli parE conferring resistance to fluoroquinolones	Point mutation in Escherichia coli parE resulting in fluoroquinolones resistance.	fluoroquinolone resistant parE	fluoroquinolone antibiotic	antibiotic target alteration
X85_chromosome_03351	490	1	490	100	74.7	ACN32294.1	495	3	495	99.6	74.4	ACN32294.1 ARO:3000237 TolC [Escherichia coli]	674	2.18e-244	74.7	494	120	TolC	TolC is a protein subunit of many multidrug efflux complexes in Gram negative bacteria. It is an outer membrane efflux protein and is constitutively open. Regulation of efflux activity is often at its periplasmic entrance by other components of the efflux complex.	ATP-binding cassette (ABC) antibiotic efflux pump;major facilitator superfamily (MFS) antibiotic efflux pump;resistance-nodulation-cell division (RND) antibiotic efflux pump	aminocoumarin antibiotic;aminoglycoside antibiotic;carbapenem;cephalosporin;cephamycin;disinfecting agents and antiseptics;fluoroquinolone antibiotic;glycylcycline;macrolide antibiotic;penam;penem;peptide antibiotic;phenicol antibiotic;rifamycin antibiotic;tetracycline antibiotic	antibiotic efflux
X85_chromosome_03363	272	1	271	99.6	82.8	AAC76093.1	273	1	272	99.6	82.8	AAC76093.1 ARO:3002986 bacA [Escherichia coli str. K-12 substr. MG1655]	441	1.64e-159	83.1	272	45	bacA	The bacA gene product (BacA) recycles undecaprenyl pyrophosphate during cell wall biosynthesis which confers resistance to bacitracin.	undecaprenyl pyrophosphate related proteins	peptide antibiotic	antibiotic target alteration
X85_chromosome_03372	260	5	214	80.8	22.3	AAC74177.1	244	7	218	86.9	24	AAC74177.1 ARO:3004049 Ecol_fabG_TRC [Escherichia coli str. K-12 substr. MG1655]	77.4	8.8e-18	27.6	217	145	Escherichia coli fabG mutations conferring resistance to triclosan	fabG is a 3-oxoacyl-acyl carrier protein reductase involved in lipid metabolism and fatty acid biosynthesis.The bacterial biocide Triclosan blocks the final reduction step in fatty acid elongation, inhibiting biosynthesis. Point mutations in fabG can confer resistance to Triclosan.	antibiotic resistant fabG	disinfecting agents and antiseptics	antibiotic target alteration
X85_chromosome_03378	364	1	349	95.9	37.6	ABA71731.1	349	1	346	99.1	38.8	ABA71731.1 ARO:3002909 vanG [Enterococcus faecalis]	243	9.53e-79	39.2	360	194	vanG	VanG is a D-Ala-D-Ala ligase homolog that can synthesize D-Ala-D-Ser, an alternative substrate for peptidoglycan synthesis that reduces vancomycin binding affinity in Enterococcus faecalis.	Van ligase;glycopeptide resistance gene cluster	glycopeptide antibiotic	antibiotic target alteration
X85_chromosome_03384	254	6	250	96.5	36.3	AAC74177.1	244	2	241	98.4	37	AAC74177.1 ARO:3004049 Ecol_fabG_TRC [Escherichia coli str. K-12 substr. MG1655]	165	2.57e-51	37.6	245	148	Escherichia coli fabG mutations conferring resistance to triclosan	fabG is a 3-oxoacyl-acyl carrier protein reductase involved in lipid metabolism and fatty acid biosynthesis.The bacterial biocide Triclosan blocks the final reduction step in fatty acid elongation, inhibiting biosynthesis. Point mutations in fabG can confer resistance to Triclosan.	antibiotic resistant fabG	disinfecting agents and antiseptics	antibiotic target alteration
X85_chromosome_03387	1139	6	1098	96	26.2	AAC75429.1	1197	77	1159	90.5	24.7	AAC75429.1 ARO:3000833 evgS [Escherichia coli str. K-12 substr. MG1655]	382	9.21e-115	27.3	1131	736	evgS	EvgS is a sensor protein that phosphorylates the regulatory protein EvgA. evgS corresponds to 1 locus in Pseudomonas aeruginosa PAO1 and 1 locus in Pseudomonas aeruginosa LESB58.	major facilitator superfamily (MFS) antibiotic efflux pump;resistance-nodulation-cell division (RND) antibiotic efflux pump	fluoroquinolone antibiotic;macrolide antibiotic;penam;tetracycline antibiotic	antibiotic efflux
X85_chromosome_03388	207	7	204	95.7	29	BAB36671.1	204	4	201	97.1	29.4	BAB36671.1 ARO:3000832 evgA [Escherichia coli O157:H7 str. Sakai]	99.4	6.81e-27	30.3	198	138	evgA	EvgA, when phosphorylated, is a positive regulator for efflux protein complexes emrKY and mdtEF. While usually phosphorylated in a EvgS dependent manner, it can be phosphorylated in the absence of EvgS when overexpressed.	major facilitator superfamily (MFS) antibiotic efflux pump;resistance-nodulation-cell division (RND) antibiotic efflux pump	fluoroquinolone antibiotic;macrolide antibiotic;penam;tetracycline antibiotic	antibiotic efflux
X85_chromosome_03409	109	1	109	100	70.6	BAH63252.1	109	1	109	100	70.6	BAH63252.1 ARO:3004583 Kpne_KpnF [Klebsiella pneumoniae subsp. pneumoniae NTUH-K2044]	157	3.4e-52	70.6	109	32	Klebsiella pneumoniae KpnF	KpnF subunit of KpnEF resembles EbrAB from E. coli. Mutation in KpnEF resulted in increased susceptibility to cefepime, ceftriaxon, colistin, erythromycin, rifampin, tetracycline, and streptomycin as well as enhanced sensitivity toward sodium dodecyl sulfate, deoxycholate, dyes, benzalkonium chloride, chlorhexidine, and triclosan.	major facilitator superfamily (MFS) antibiotic efflux pump	aminoglycoside antibiotic;cephalosporin;disinfecting agents and antiseptics;macrolide antibiotic;peptide antibiotic;rifamycin antibiotic;tetracycline antibiotic	antibiotic efflux
X85_chromosome_03410	116	1	116	100	71.7	BAH63251.1	120	1	120	100	71.7	BAH63251.1 ARO:3004580 Kpne_KpnE [Klebsiella pneumoniae subsp. pneumoniae NTUH-K2044]	155	2.58e-51	71.7	120	30	Klebsiella pneumoniae KpnE	KpnE subunit of KpnEF resembles EbrAB from E. coli. Mutation in KpnEF resulted in increased susceptibility to cefepime, ceftriaxon, colistin, erythromycin, rifampin, tetracycline, and streptomycin as well as enhanced sensitivity toward sodium dodecyl sulfate, deoxycholate, dyes, benzalkonium chloride, chlorhexidine, and triclosan.	major facilitator superfamily (MFS) antibiotic efflux pump	aminoglycoside antibiotic;cephalosporin;disinfecting agents and antiseptics;macrolide antibiotic;peptide antibiotic;rifamycin antibiotic;tetracycline antibiotic	antibiotic efflux
X85_chromosome_03544	177	1	175	98.9	41.8	ADL24064.1	178	1	175	98.3	41.6	ADL24064.1 ARO:3003737 Saur_fusE_FA [Staphylococcus aureus subsp. aureus JKD6159]	140	1.75e-43	42.3	175	101	Staphylococcus aureus fusE with mutation conferring resistance to fusidic acid	The mutations to the rplF gene encoding riboprotein L6 have been shown to cause fusidic acid resistance, demonstrating a potential secondary site of action of the antibiotic that is blocked through these mutations. Several types of mutations have been identified that cause resistance, including SNPs, frameshift mutations and early stop codons.	antibiotic resistant fusE	fusidane antibiotic	antibiotic target alteration
X85_chromosome_03558	201	1	198	98.5	52.9	WP_003690088.1	206	1	203	98.5	52.9	WP_003690088.1 ARO:3004956 Ngon_rpld [Neisseria gonorrhoeae]	202	2.93e-67	53.7	203	89	Neisseria gonorrhoeae rpld	rpld encodes for the 50S L4 ribosomal protein, is a macrolide resistance protein identified in Neisseria gonorrhoeae.	50S rRNA with mutation conferring resistance to macrolide antibiotics	glycopeptide antibiotic;macrolide antibiotic	antibiotic target alteration
X85_chromosome_03559	208	1	208	100	53.1	AAS81670.1	206	1	204	99	52.6	AAS81670.1 ARO:3005081 Tthe_uL3_PLM [Thermus thermophilus HB27]	191	6.62e-63	53.1	209	92	Thermus thermophilus uL3 mutations conferring resistance to pleuromutilin antibiotics	Thermus thermophilus ribosomal protein uL3 containing various mutations conferring resistance to tiamulin. Mutations in the ribosomal protein of uL3 acts by interfering with local rRNA conformation thus conferring resistance.	Ribosomal protein mutation conferring resistance to pleuromutilin antibiotics	pleuromutilin antibiotic	antibiotic target alteration
X85_chromosome_03560	103	1	102	99	69.9	AAW90462.1	103	1	102	99	69.9	AAW90462.1 ARO:3003930 rpsJ [Neisseria gonorrhoeae FA 1090]	142	9.68e-47	70.6	102	30	rpsJ	rpsJ is a tetracycline resistance protein identified in Neisseria gonorrhoeae. Tetracycline resistance is conferred by binding to the ribosome as a 30S ribosomal protection protein.	tetracycline-resistant ribosomal protection protein	tetracycline antibiotic	antibiotic target protection
X85_chromosome_03563	394	1	393	99.7	88.8	AAA50993.1	394	1	393	99.7	88.8	AAA50993.1 ARO:3003368 Ecol_EFTu_KIR [Escherichia coli]	716	4.38e-264	89.1	393	43	Escherichia coli EF-Tu mutants conferring resistance to kirromycin	Sequence variants of Escherichia coli elongation factor Tu that confer resistance to kirromycin.	elfamycin resistant EF-Tu	elfamycin antibiotic	antibiotic target alteration
X85_chromosome_03564	704	1	700	99.4	58	CAG39573.1	693	1	688	99.3	58	CAG39573.1 ARO:3003735 Saur_fusA_FA [Staphylococcus aureus subsp. aureus MRSA252]	795	2.51e-285	58.4	700	279	Staphylococcus aureus fusA with mutation conferring resistance to fusidic acid	The mutations to this gene are involved in altering the translation elongation factor G (EF-G) in association with the ribosome to prevent fusidic acid from binding EF-G and preventing translation.	antibiotic resistant fusA	fusidane antibiotic	antibiotic target alteration
X85_chromosome_03566	124	1	123	99.2	69.3	AAK44936.1	124	1	123	99.2	69.3	AAK44936.1 ARO:3003395 Mtub_rpsL_STR [Mycobacterium tuberculosis CDC1551]	175	6.86e-59	69.9	123	37	Mycobacterium tuberculosis rpsL mutations conferring resistance to Streptomycin	Ribosomal protein S12 stabilizes the highly conserved pseudoknot structure formed by 16S rRNA. Amino acid substitutions in RpsL affect the higher-order structure of 16S rRNA and confer streptomycin resistance by disrupting interactions between 16S rRNA and streptomycin.	antibiotic-resistant rpsL	aminoglycoside antibiotic	antibiotic target alteration
X85_chromosome_03575	600	14	526	85.5	24.6	AAC60780.1	563	15	546	94.5	27.2	AAC60780.1 ARO:3003049 rosB [Yersinia enterocolitica (type O:8)]	161	1.46e-43	28.8	535	356	rosB	rosB is part of an efflux pump/potassium antiporter system (RosAB) in Yersinia that confers resistance to cationic antimicrobial peptides such as polymyxin B.	major facilitator superfamily (MFS) antibiotic efflux pump	peptide antibiotic	antibiotic efflux
X85_chromosome_03577	634	14	516	79.3	26.6	AKA86814.1	655	33	548	78.8	26.4	AKA86814.1 ARO:3003746 optrA [Enterococcus faecalis]	285	5.09e-88	33.5	519	326	optrA	OptrA is a member of the ABC-F protein subfamily that confers resistance to oxazolidinones. The gene encoding the protein was originally isolated from a plasmid in Enterococcus faecalis and Enterococcus faecium.	Miscellaneous ABC-F subfamily ATP-binding cassette ribosomal protection proteins	oxazolidinone antibiotic;phenicol antibiotic	antibiotic target protection
X85_chromosome_03588	210	1	210	100	98.6	BAE77933.1	210	1	210	100	98.6	BAE77933.1 ARO:3000518 CRP [Escherichia coli str. K-12 substr. W3110]	413	2.65e-150	98.6	210	3	CRP	CRP is a global regulator that represses MdtEF multidrug efflux pump expression.	resistance-nodulation-cell division (RND) antibiotic efflux pump	fluoroquinolone antibiotic;macrolide antibiotic;penam	antibiotic efflux
X85_chromosome_03611	419	22	414	93.8	28	VEG60537.1	731	309	725	57	17	VEG60537.1 ARO:3004835 Ngon_pilQ_BLA [Neisseria gonorrhoeae]	187	1.26e-53	29.9	418	267	Neisseria gonorrhoeae pilQ gene conferring resistance to beta-lactam	PilQ is an important gonococcal outer membrane component, member of secretin protein family, and involved in Type IV pilus formation.	Penicillin-binding protein mutations conferring resistance to beta-lactam antibiotics	carbapenem;cephalosporin;cephamycin;monobactam;penam	antibiotic target alteration
X85_chromosome_03616	846	18	755	87.2	33.7	AAB52541.1	798	20	693	84.5	32.6	AAB52541.1 ARO:3004833 Ngon_PBP1_BLA [Neisseria meningitidis]	475	1.17e-156	38.6	740	386	Neisseria gonorrhoeae PBP1 conferring resistance to beta-lactam antibiotics	Point mutation in Neisseria gonorrhoea PBP1 (ponA) decreases affinity between beta-lactam antibiotic molecule and PBP1, thereby conferring resistance to beta-lactam antibiotics.	Penicillin-binding protein mutations conferring resistance to beta-lactam antibiotics	carbapenem;cephalosporin;cephamycin;monobactam;penam	antibiotic target alteration
X85_chromosome_03623	454	184	438	56.2	17.6	BAB38260.1	457	188	453	58.2	18.3	BAB38260.1 ARO:3000830 cpxA [Escherichia coli O157:H7 str. Sakai]	137	1.16e-36	31.4	274	161	cpxA	CpxA is a membrane-localized sensor kinase that is activated by envelope stress. It starts a kinase cascade that activates CpxR, which promotes efflux complex expression.	resistance-nodulation-cell division (RND) antibiotic efflux pump	aminocoumarin antibiotic;aminoglycoside antibiotic	antibiotic efflux
X85_chromosome_03624	239	6	236	96.7	40.6	AAG05188.1	235	8	232	95.7	40.2	AAG05188.1 ARO:3005068 ParR [Pseudomonas aeruginosa PAO1]	179	4.64e-57	42	231	128	ParR	ParR is a component of the two-component sensor ParRS. Alongside its counterpart ParS, it confers resistance to polycationic antibiotics through the regulation of efflux components and porins.	Outer Membrane Porin (Opr);resistance-nodulation-cell division (RND) antibiotic efflux pump	aminoglycoside antibiotic;carbapenem;cephalosporin;cephamycin;disinfecting agents and antiseptics;fluoroquinolone antibiotic;macrolide antibiotic;monobactam;penam;penem;phenicol antibiotic;tetracycline antibiotic	antibiotic efflux;reduced permeability to antibiotic
X85_chromosome_03647	237	8	222	90.7	32.6	VWQ04088.1	269	9	225	80.7	29	VWQ04088.1 ARO:3005041 mlaF [Escherichia coli]	122	7.14e-35	35.9	217	137	mlaF	mlaF from the mla system is a gene proposed to play a part in the transport of phospholipids to the outer membrane. Insertions in mlaF are shown to confer resistance to linezolid.	ATP-binding cassette (ABC) antibiotic efflux pump	oxazolidinone antibiotic	antibiotic efflux
X85_chromosome_03656	319	10	305	92.8	25.1	ACL82960.1	326	18	315	91.4	24.8	ACL82960.1 ARO:3002947 vanH_in_vanM_cl [Enterococcus faecium]	94.7	4.33e-23	27.1	317	191	vanH gene in vanM cluster	Also known as vanHM, is a vanH variant in the vanM gene cluster.	glycopeptide resistance gene cluster;vanH	glycopeptide antibiotic	antibiotic target alteration
X85_chromosome_03660	501	24	447	84.6	29.2	ABO11759.2	429	5	425	98.1	33.8	ABO11759.2 ARO:3004573 Abau_AbaF [Acinetobacter baumannii ATCC 17978]	262	1.48e-83	34.5	432	264	Acinetobacter baumannii AbaF	Expression of abaF in E. coli resulted in increased resistance to fosfomycin.	major facilitator superfamily (MFS) antibiotic efflux pump	phosphonic acid antibiotic	antibiotic efflux
X85_chromosome_03664	163	1	117	71.8	26.4	BAA15221.2	127	1	117	92.1	33.9	BAA15221.2 ARO:3000263 marA [Escherichia coli str. K-12 substr. W3110]	92.4	1.26e-25	36.8	117	74	marA	In the presence of antibiotic stress, E. coli overexpresses the global activator protein MarA, which besides inducing MDR efflux pump AcrAB, also down- regulates synthesis of the porin OmpF.	General Bacterial Porin with reduced permeability to beta-lactams;resistance-nodulation-cell division (RND) antibiotic efflux pump	carbapenem;cephalosporin;cephamycin;disinfecting agents and antiseptics;fluoroquinolone antibiotic;glycylcycline;monobactam;penam;penem;phenicol antibiotic;rifamycin antibiotic;tetracycline antibiotic	antibiotic efflux;reduced permeability to antibiotic
X85_chromosome_03666	428	15	419	94.6	34.7	ACJ41547.2	434	14	423	94.5	34.7	ACJ41547.2 ARO:3004574 Abau_AbaQ [Acinetobacter baumannii AB0057]	249	3.23e-79	36.7	414	249	Acinetobacter baumannii AbaQ	AbaQ is an MFS transporter mainly involved in the extrusion of quinolone-type drugs in A. baumannii.	major facilitator superfamily (MFS) antibiotic efflux pump	fluoroquinolone antibiotic	antibiotic efflux
X85_chromosome_03701	463	20	312	63.3	14.9	CAG39240.1	459	33	319	62.5	14.7	CAG39240.1 ARO:3003902 Saur_UhpT_FOF [Staphylococcus aureus subsp. aureus MRSA252]	68.9	2.17e-13	23.5	298	212	Staphylococcus aureus UhpT with mutation conferring resistance to fosfomycin	Mutations to the active importer UhpT, which is involved with the uptake of many phosphorylated sugars, confer resistance to fosfomycin by reducing import of the drug into the bacteria.	antibiotic-resistant UhpT	phosphonic acid antibiotic	antibiotic target alteration
X85_chromosome_03704	610	17	598	95.4	26.7	AAF67494.2	615	10	593	95	26.6	AAF67494.2 ARO:3002522 novA [Streptomyces niveus]	221	7.49e-65	28	607	389	novA	A type III ABC transporter, identified on the novobiocin biosynthetic gene cluster, involved in the transport and resistance of novobiocin.	ATP-binding cassette (ABC) antibiotic efflux pump	aminocoumarin antibiotic	antibiotic efflux
X85_chromosome_03744	299	7	293	96	38.3	ALH22601.1	337	1	288	85.5	34.1	ALH22601.1 ARO:3000620 adeL [Acinetobacter baumannii]	216	2.54e-69	39.9	288	172	adeL	AdeL is a regulator of AdeFGH in Acinetobacter baumannii. AdeL mutations are associated with AdeFGH overexpression and multidrug resistance.	resistance-nodulation-cell division (RND) antibiotic efflux pump	fluoroquinolone antibiotic;tetracycline antibiotic	antibiotic efflux
X85_chromosome_03746	444	23	440	94.1	35	ABO11759.2	429	7	425	97.7	36.3	ABO11759.2 ARO:3004573 Abau_AbaF [Acinetobacter baumannii ATCC 17978]	262	3.93e-84	37.2	425	254	Acinetobacter baumannii AbaF	Expression of abaF in E. coli resulted in increased resistance to fosfomycin.	major facilitator superfamily (MFS) antibiotic efflux pump	phosphonic acid antibiotic	antibiotic efflux
X85_chromosome_03793	398	8	267	65.3	21.1	ALV80601.1	402	14	275	65.2	21.1	ALV80601.1 ARO:3003801 bcr-1 [Pseudomonas aeruginosa]	113	1.05e-28	32.3	263	174	bcr-1	Transmembrane protein which expels bicyclomycin from the cell, leading to bicyclomycin resistance. Identified in Pseudomonas aeruginosa strains responsible for outbreaks in Brazil, often appearing with blaSPM-1, another bicyclomycin resistance gene.	major facilitator superfamily (MFS) antibiotic efflux pump	bicyclomycin-like antibiotic	antibiotic efflux
X85_chromosome_03814	232	1	226	97.4	45.3	SIP52035.1	225	1	221	98.2	45.7	SIP52035.1 ARO:3004054 Paer_CpxR [Pseudomonas aeruginosa]	188	4.55e-61	46.5	228	113	Pseudomonas aeruginosa CpxR	CpxR is directly involved in activation of expression of RND efflux pump MexAB-OprM in P. aeruginosa. CpxR is required to enhance mexAB-oprM expression and drug resistance, in the absence of repressor MexR.	resistance-nodulation-cell division (RND) antibiotic efflux pump	aminocoumarin antibiotic;aminoglycoside antibiotic;carbapenem;cephalosporin;cephamycin;diaminopyrimidine antibiotic;fluoroquinolone antibiotic;macrolide antibiotic;monobactam;penam;penem;peptide antibiotic;phenicol antibiotic;sulfonamide antibiotic;tetracycline antibiotic	antibiotic efflux
X85_chromosome_03815	458	1	454	99.1	85.8	BAB38260.1	457	1	454	99.3	86	BAB38260.1 ARO:3000830 cpxA [Escherichia coli O157:H7 str. Sakai]	780	4.35e-287	86.6	454	61	cpxA	CpxA is a membrane-localized sensor kinase that is activated by envelope stress. It starts a kinase cascade that activates CpxR, which promotes efflux complex expression.	resistance-nodulation-cell division (RND) antibiotic efflux pump	aminocoumarin antibiotic;aminoglycoside antibiotic	antibiotic efflux
X85_chromosome_03892	479	8	477	98.1	25.8	AAX14803.1	484	10	469	95	25	AAX14803.1 ARO:3000782 adeK [Acinetobacter baumannii]	152	1.03e-41	26.3	475	330	adeK	AdeK is the outer membrane factor protein in the adeIJK multidrug efflux complex.	resistance-nodulation-cell division (RND) antibiotic efflux pump	carbapenem;cephalosporin;diaminopyrimidine antibiotic;fluoroquinolone antibiotic;lincosamide antibiotic;macrolide antibiotic;penem;phenicol antibiotic;rifamycin antibiotic;tetracycline antibiotic	antibiotic efflux
X85_chromosome_03917	469	136	381	52.5	22	AAK37618.1	318	19	261	76.4	32	AAK37618.1 ARO:3005008 TxR [Vibrio harveyi]	184	1.97e-55	41.9	246	140	TxR	TxR is a putative transcription regulator that plays a role in conferring tetracycline resistance. It is required for proper functioning of Tet35.	ATP-binding cassette (ABC) antibiotic efflux pump	tetracycline antibiotic	antibiotic efflux
X85_chromosome_03932	467	17	409	84.2	25.1	AAC75733.1	512	21	417	77.5	23.1	AAC75733.1 ARO:3000074 emrB [Escherichia coli str. K-12 substr. MG1655]	148	3.06e-40	29.8	399	272	emrB	emrB is a translocase in the emrB -TolC efflux protein in E. coli. It recognizes substrates including carbonyl cyanide m-chlorophenylhydrazone (CCCP), nalidixic acid, and thioloactomycin.	major facilitator superfamily (MFS) antibiotic efflux pump	fluoroquinolone antibiotic	antibiotic efflux
X85_chromosome_03940	220	1	214	97.3	53.6	AAG08162.1	221	1	214	96.8	53.3	AAG08162.1 ARO:3003582 basR [Pseudomonas aeruginosa PAO1]	233	9.97e-79	55.1	214	96	basR	Response regulator for Lipid A modification genes; two-component system involved in polymyxin resistance that senses high extracellular Fe(2+).	pmr phosphoethanolamine transferase	peptide antibiotic	antibiotic efflux;antibiotic target alteration
X85_chromosome_03941	443	3	423	95	31.6	AEX49906.1	477	13	434	88.5	29.5	AEX49906.1 ARO:3003583 basS [Pseudomonas aeruginosa]	178	1.34e-51	33.3	439	258	basS	Histidine protein kinase sensor Lipid A modification gene; part of a two-component system involved in polymyxin resistance that senses high extracellular Fe(2+).	pmr phosphoethanolamine transferase	peptide antibiotic	antibiotic efflux;antibiotic target alteration
X85_chromosome_03949	205	27	173	71.7	26.6	CCP46748.1	224	22	171	67	24.9	CCP46748.1 ARO:3003470 Mtub_gidB_STR [Mycobacterium tuberculosis H37Rv]	90.1	3.36e-23	37.1	151	90	Mycobacterium tuberculosis gidB mutation conferring resistance to streptomycin	Specific mutations that occurs on Mycobacterium tuberculosis gidB causing it to be streptomycin resistant.	antibiotic resistant gidB	aminoglycoside antibiotic	antibiotic target alteration
X85_chromosome_03965	257	6	243	92.6	29.4	VWQ04088.1	269	4	236	86.6	27.5	VWQ04088.1 ARO:3005041 mlaF [Escherichia coli]	113	5.82e-31	31.8	242	152	mlaF	mlaF from the mla system is a gene proposed to play a part in the transport of phospholipids to the outer membrane. Insertions in mlaF are shown to confer resistance to linezolid.	ATP-binding cassette (ABC) antibiotic efflux pump	oxazolidinone antibiotic	antibiotic efflux

## Sheet: AMR gene on plasmid
qSeq ID	qLength	qStart	qEnd	qCoverage (%)	qSimilarity (%)	sSeq ID	sLength	sStart	sEnd	sCoverage (%)	sSimilarity (%)	sTitle	bit socre	e-value	identity (%)	alignment length	mismatch	ARO Name	Description	AMR Gene Family	Drug Class	Resistance Mechanism
X85_plasmid_00024	698	1	694	99.4	57.9	CAG39573.1	693	1	687	99.1	57.7	CAG39573.1 ARO:3003735 Saur_fusA_FA [Staphylococcus aureus subsp. aureus MRSA252]	794	5.73e-285	58.2	697	278	Staphylococcus aureus fusA with mutation conferring resistance to fusidic acid	The mutations to this gene are involved in altering the translation elongation factor G (EF-G) in association with the ribosome to prevent fusidic acid from binding EF-G and preventing translation.	antibiotic resistant fusA	fusidane antibiotic	antibiotic target alteration
X85_plasmid_00084	366	1	355	97	34.9	AAG07065.1	367	1	352	95.9	34.5	AAG07065.1 ARO:3003692 MexJ [Pseudomonas aeruginosa PAO1]	174	4.93e-52	36	358	220	MexJ	MexJ is the membrane fusion protein of the MexJK multidrug efflux protein.	resistance-nodulation-cell division (RND) antibiotic efflux pump	disinfecting agents and antiseptics;macrolide antibiotic;tetracycline antibiotic	antibiotic efflux
X85_plasmid_00085	1016	6	1016	99.5	41.9	AAG07064.1	1025	3	1019	99.2	41.8	AAG07064.1 ARO:3003693 MexK [Pseudomonas aeruginosa PAO1]	758	4.36e-261	42.1	1018	581	MexK	MexK is the inner membrane resistance-nodulation-cell division (RND) transporter in the MexJK multidrug efflux protein.	resistance-nodulation-cell division (RND) antibiotic efflux pump	disinfecting agents and antiseptics;macrolide antibiotic;tetracycline antibiotic	antibiotic efflux
X85_plasmid_00097	1020	2	1013	99.2	33.2	AAG07064.1	1025	4	1017	98.9	33.1	AAG07064.1 ARO:3003693 MexK [Pseudomonas aeruginosa PAO1]	525	6.81e-171	33.5	1026	656	MexK	MexK is the inner membrane resistance-nodulation-cell division (RND) transporter in the MexJK multidrug efflux protein.	resistance-nodulation-cell division (RND) antibiotic efflux pump	disinfecting agents and antiseptics;macrolide antibiotic;tetracycline antibiotic	antibiotic efflux
X85_plasmid_00102	1014	17	1014	98.4	30.7	AAG07064.1	1025	19	1021	97.9	30.5	AAG07064.1 ARO:3003693 MexK [Pseudomonas aeruginosa PAO1]	489	2.67e-157	31.2	1009	677	MexK	MexK is the inner membrane resistance-nodulation-cell division (RND) transporter in the MexJK multidrug efflux protein.	resistance-nodulation-cell division (RND) antibiotic efflux pump	disinfecting agents and antiseptics;macrolide antibiotic;tetracycline antibiotic	antibiotic efflux
X85_plasmid_00106	1021	10	1006	97.6	47.1	AAG03548.1	1015	5	1002	98.3	47.5	AAG03548.1 ARO:3003681 TriC [Pseudomonas aeruginosa PAO1]	885	5.51e-311	48.3	998	515	TriC	TriC is a resistance nodulation cell division (RND) transporter that is a part of TriABC-OpmH, a triclosan-specific efflux protein.	resistance-nodulation-cell division (RND) antibiotic efflux pump	disinfecting agents and antiseptics	antibiotic efflux
X85_plasmid_00107	381	36	374	89	32.5	AAG03547.1	356	13	349	94.7	34.6	AAG03547.1 ARO:3003680 TriB [Pseudomonas aeruginosa PAO1]	160	1.05e-46	36.5	340	212	TriB	TriB is a membrane protein that is fused to TriA and both are required for the triclosan efflux pump function of TriABC-OpmH in P. aeruginosa.	resistance-nodulation-cell division (RND) antibiotic efflux pump	disinfecting agents and antiseptics	antibiotic efflux
X85_plasmid_00108	394	83	387	77.4	24.6	BAA15934.1	467	160	458	64	20.4	BAA15934.1 ARO:3000829 baeS [Escherichia coli str. K-12 substr. W3110]	138	2.29e-37	31.8	305	202	baeS	BaeS is a sensor kinase in the BaeSR regulatory system. While it phosphorylates BaeR to increase its activity, BaeS is not necessary for overexpressed BaeR to confer resistance.	resistance-nodulation-cell division (RND) antibiotic efflux pump	aminocoumarin antibiotic;aminoglycoside antibiotic	antibiotic efflux
X85_plasmid_00109	231	6	231	97.8	44.8	ADM92605.1	247	15	240	91.5	41.9	ADM92605.1 ARO:3000553 adeR [Acinetobacter baumannii]	188	1.21e-60	45.8	227	121	adeR	AdeR is a positive regulator of AdeABC efflux system. AdeR inactivation leads to susceptibility to aminoglycoside antibiotics.	resistance-nodulation-cell division (RND) antibiotic efflux pump	glycylcycline;tetracycline antibiotic	antibiotic efflux
X85_plasmid_00124	255	1	254	99.6	30.6	AAC74177.1	244	1	243	99.6	30.6	AAC74177.1 ARO:3004049 Ecol_fabG_TRC [Escherichia coli str. K-12 substr. MG1655]	112	4.44e-31	30.7	254	165	Escherichia coli fabG mutations conferring resistance to triclosan	fabG is a 3-oxoacyl-acyl carrier protein reductase involved in lipid metabolism and fatty acid biosynthesis.The bacterial biocide Triclosan blocks the final reduction step in fatty acid elongation, inhibiting biosynthesis. Point mutations in fabG can confer resistance to Triclosan.	antibiotic resistant fabG	disinfecting agents and antiseptics	antibiotic target alteration
X85_plasmid_00129	360	15	228	59.4	20	VWQ04088.1	269	20	239	81.8	27.5	VWQ04088.1 ARO:3005041 mlaF [Escherichia coli]	126	7.32e-35	33.6	220	140	mlaF	mlaF from the mla system is a gene proposed to play a part in the transport of phospholipids to the outer membrane. Insertions in mlaF are shown to confer resistance to linezolid.	ATP-binding cassette (ABC) antibiotic efflux pump	oxazolidinone antibiotic	antibiotic efflux
X85_plasmid_00143	369	4	237	63.4	18	VWQ04088.1	269	9	251	90.3	25.6	VWQ04088.1 ARO:3005041 mlaF [Escherichia coli]	91.3	6.57e-22	28.4	243	165	mlaF	mlaF from the mla system is a gene proposed to play a part in the transport of phospholipids to the outer membrane. Insertions in mlaF are shown to confer resistance to linezolid.	ATP-binding cassette (ABC) antibiotic efflux pump	oxazolidinone antibiotic	antibiotic efflux
X85_plasmid_00144	433	1	433	100	74.2	BAB38442.1	446	2	446	99.8	74.1	BAB38442.1 ARO:3004126 Ecol_LamB [Escherichia coli O157:H7 str. Sakai]	691	1.61e-252	74.2	450	94	Escherichia coli LamB	LamB is a negative regulator for antibiotic resistance, it serves as a porin to influx antibiotic. When down-regulated, it increases resistance to chlortetracycline, ciprofloxacin, balofloxacin and nalidixic acid. It also interacts with Odp1, an energy metabolic enzyme, creating a complex that decreases in antibiotic-resistant strains.	Sugar Porin (SP)	fluoroquinolone antibiotic;tetracycline antibiotic	reduced permeability to antibiotic;resistance by absence
X85_plasmid_00154	550	12	548	97.6	49.1	CCI79240.1	574	29	570	94.4	47.5	CCI79240.1 ARO:3005047 eptB [Klebsiella pneumoniae subsp. rhinoscleromatis SB3432]	551	1.2e-193	50.3	543	263	eptB	eptB is a phosphoethanolamine transferase. It confers resistance to peptide antibiotics.	pmr phosphoethanolamine transferase	peptide antibiotic	antibiotic target alteration
X85_plasmid_00168	332	6	325	96.4	23.6	AAD04032.1	563	27	351	57.7	14.1	AAD04032.1 ARO:3002892 otr(B) [Streptomyces rimosus]	93.6	6.28e-22	24.5	327	238	otr(B)	otr(B) is a tetracycline resistance efflux pump found in Streptomyces rimosus.	major facilitator superfamily (MFS) antibiotic efflux pump	tetracycline antibiotic	antibiotic efflux
X85_plasmid_00198	479	29	449	87.9	28.7	ABO11759.2	429	5	425	98.1	32.1	ABO11759.2 ARO:3004573 Abau_AbaF [Acinetobacter baumannii ATCC 17978]	223	7.02e-69	32.7	431	270	Acinetobacter baumannii AbaF	Expression of abaF in E. coli resulted in increased resistance to fosfomycin.	major facilitator superfamily (MFS) antibiotic efflux pump	phosphonic acid antibiotic	antibiotic efflux
X85_plasmid_00207	248	6	248	98	36.3	AAC74177.1	244	5	244	98.4	36.4	AAC74177.1 ARO:3004049 Ecol_fabG_TRC [Escherichia coli str. K-12 substr. MG1655]	119	1.62e-33	37	246	146	Escherichia coli fabG mutations conferring resistance to triclosan	fabG is a 3-oxoacyl-acyl carrier protein reductase involved in lipid metabolism and fatty acid biosynthesis.The bacterial biocide Triclosan blocks the final reduction step in fatty acid elongation, inhibiting biosynthesis. Point mutations in fabG can confer resistance to Triclosan.	antibiotic resistant fabG	disinfecting agents and antiseptics	antibiotic target alteration
X85_plasmid_00208	301	7	297	96.7	41.2	ALH22601.1	337	1	291	86.4	36.8	ALH22601.1 ARO:3000620 adeL [Acinetobacter baumannii]	249	2.25e-82	42.6	291	167	adeL	AdeL is a regulator of AdeFGH in Acinetobacter baumannii. AdeL mutations are associated with AdeFGH overexpression and multidrug resistance.	resistance-nodulation-cell division (RND) antibiotic efflux pump	fluoroquinolone antibiotic;tetracycline antibiotic	antibiotic efflux
X85_plasmid_00220	253	19	249	91.3	32.1	VWQ04088.1	269	23	244	82.5	29	VWQ04088.1 ARO:3005041 mlaF [Escherichia coli]	117	1.8e-32	35.2	233	138	mlaF	mlaF from the mla system is a gene proposed to play a part in the transport of phospholipids to the outer membrane. Insertions in mlaF are shown to confer resistance to linezolid.	ATP-binding cassette (ABC) antibiotic efflux pump	oxazolidinone antibiotic	antibiotic efflux
X85_plasmid_00232	133	1	133	100	55.6	BAB35162.1	137	1	135	98.5	54.8	BAB35162.1 ARO:3000676 H-NS [Escherichia coli O157:H7 str. Sakai]	128	5.22e-40	55.6	135	58	H-NS	H-NS is a histone-like protein involved in global gene regulation in Gram-negative bacteria. It is a repressor of the membrane fusion protein genes acrE, mdtE, and emrK as well as nearby genes of many RND-type multidrug exporters.	major facilitator superfamily (MFS) antibiotic efflux pump;resistance-nodulation-cell division (RND) antibiotic efflux pump	cephalosporin;cephamycin;fluoroquinolone antibiotic;macrolide antibiotic;penam;tetracycline antibiotic	antibiotic efflux
X85_plasmid_00239	258	28	209	70.5	26.2	VWQ04088.1	269	23	213	71	26.4	VWQ04088.1 ARO:3005041 mlaF [Escherichia coli]	104	9.5e-28	37.2	191	111	mlaF	mlaF from the mla system is a gene proposed to play a part in the transport of phospholipids to the outer membrane. Insertions in mlaF are shown to confer resistance to linezolid.	ATP-binding cassette (ABC) antibiotic efflux pump	oxazolidinone antibiotic	antibiotic efflux
X85_plasmid_00240	547	5	545	98.9	69.1	BAE78116.1	547	5	545	98.9	69.1	BAE78116.1 ARO:3003576 eptA [Escherichia coli str. K-12 substr. W3110]	785	2.1e-286	69.9	541	163	eptA	PmrC mediates the modification of Lipid A by the addition of 4-amino-4-deoxy-L-arabinose (L-Ara4N) and phosphoethanolamine, resulting in a less negative cell membrane and decreased binding of polymyxin B.	pmr phosphoethanolamine transferase	peptide antibiotic	antibiotic target alteration
X85_plasmid_00286	407	12	381	90.9	23.3	AAB36568.1	436	24	397	85.8	22	AAB36568.1 ARO:3002700 cmlv [Streptomyces venezuelae ATCC 10712]	89.7	2.14e-20	25.6	375	273	cmlv	cmlv is a chromosome-encoded chloramphenicol phoshotransferase that is found in Streptomyces venezuelae.	chloramphenicol phosphotransferase	phenicol antibiotic	antibiotic inactivation
X85_plasmid_00332	328	1	316	96.3	72.2	AAC75314.1	322	1	316	98.1	73.6	AAC75314.1 ARO:3003578 PmrF [Escherichia coli str. K-12 substr. MG1655]	481	1.27e-173	75	316	79	PmrF	PmrF is required for the synthesis and transfer of 4-amino-4-deoxy-L-arabinose (Ara4N) to Lipid A, which allows gram-negative bacteria to resist the antimicrobial activity of cationic antimicrobial peptides and antibiotics such as polymyxin. pmrF corresponds to 1 locus in Pseudomonas aeruginosa PAO1 and 1 locus in Pseudomonas aeruginosa LESB58.	pmr phosphoethanolamine transferase	peptide antibiotic	antibiotic target alteration
X85_plasmid_00333	659	2	650	98.5	67	AAG06942.1	662	4	651	97.9	66.6	AAG06942.1 ARO:3002985 arnA [Pseudomonas aeruginosa PAO1]	908	0	68	650	205	arnA	arnA modifies lipid A with 4-amino-4-deoxy-L-arabinose (Ara4N) which allows gram-negative bacteria to resist the antimicrobial activity of cationic antimicrobial peptides and antibiotics such as polymyxin. arnA is found in E. coli and P. aeruginosa.	pmr phosphoethanolamine transferase	peptide antibiotic	antibiotic target alteration
X85_plasmid_00335	553	11	549	97.5	58.4	CDO12042.1	551	11	548	97.6	58.5	CDO12042.1 ARO:3005053 ArnT [Klebsiella pneumoniae]	661	2.63e-237	59.9	539	215	ArnT	ArnT is involved in Cell Wall Biosynthesis, specifically 4-amino-4-deoxy-L-arabinose (Ara4N). It confers resistance to peptide antibiotics.	pmr phosphoethanolamine transferase	peptide antibiotic	antibiotic target alteration
X85_plasmid_00368	160	25	144	75	26	BAB41874.1	147	11	130	81.6	28.3	BAB41874.1 ARO:3000815 mgrA [Staphylococcus aureus subsp. aureus N315]	78.6	4.65e-20	34.7	121	77	mgrA	MgrA, also known as NorR, is a regulator for norA, norB, and tet38. It is a positive regulator for norA expression, but is a direct repressor for norB and an indirect repressor of tet38.	ATP-binding cassette (ABC) antibiotic efflux pump;major facilitator superfamily (MFS) antibiotic efflux pump	cephalosporin;disinfecting agents and antiseptics;fluoroquinolone antibiotic;penam;peptide antibiotic;tetracycline antibiotic	antibiotic efflux
X85_plasmid_00373	355	4	225	62.5	18.6	VWQ04088.1	269	9	236	84.8	25.3	VWQ04088.1 ARO:3005041 mlaF [Escherichia coli]	95.5	1.63e-23	29.8	228	154	mlaF	mlaF from the mla system is a gene proposed to play a part in the transport of phospholipids to the outer membrane. Insertions in mlaF are shown to confer resistance to linezolid.	ATP-binding cassette (ABC) antibiotic efflux pump	oxazolidinone antibiotic	antibiotic efflux
X85_plasmid_00387	231	9	222	92.6	28.5	CDJ73205.1	196	2	188	95.4	29.4	CDJ73205.1 ARO:3003893 Ecol_uhpA_FOF [Escherichia coli str. K-12 substr. MC4100]	88.2	1.92e-22	30.8	214	121	Escherichia coli uhpA with mutation conferring resistance to fosfomycin	uhpA is a positive activator of the fosfomycin importer uhpT, thus mutations to uhpA confer fosfomycin resistance by reducing uhpT expression. Both knockout and amino acid substitution mutations have been found that confer resistance, with the Protein Knockout model describing the large, knockout mutations causing loss of function of the gene, and the Protein Variant model describing the amino ac…	antibiotic-resistant UhpT	phosphonic acid antibiotic	antibiotic target alteration
X85_plasmid_00387	231	9	222	92.6	28.5	CDJ73205.1	196	2	188	95.4	29.4	CDJ73205.1 ARO:3003893 Ecol_uhpA_FOF [Escherichia coli str. K-12 substr. MC4100]	88.2	1.92e-22	30.8	214	121	Escherichia coli uhpA with mutation conferring resistance to fosfomycin	uhpA is a positive activator of the fosfomycin importer uhpT, thus mutations to uhpA confer fosfomycin resistance by reducing uhpT expression. Both knockout and amino acid substitution mutations have been found that confer resistance, with the Protein Knockout model describing the large, knockout mutations causing loss of function of the gene, and the Protein Variant model describing the amino ac…	antibiotic-resistant UhpT	phosphonic acid antibiotic	antibiotic target alteration
X85_plasmid_00389	1205	35	1193	96.2	28.4	AAC75429.1	1197	39	1186	95.9	28.3	AAC75429.1 ARO:3000833 evgS [Escherichia coli str. K-12 substr. MG1655]	453	3.66e-140	29.5	1186	771	evgS	EvgS is a sensor protein that phosphorylates the regulatory protein EvgA. evgS corresponds to 1 locus in Pseudomonas aeruginosa PAO1 and 1 locus in Pseudomonas aeruginosa LESB58.	major facilitator superfamily (MFS) antibiotic efflux pump;resistance-nodulation-cell division (RND) antibiotic efflux pump	fluoroquinolone antibiotic;macrolide antibiotic;penam;tetracycline antibiotic	antibiotic efflux
X85_plasmid_00390	209	5	207	97.1	37.3	BAB36671.1	204	4	203	98	37.6	BAB36671.1 ARO:3000832 evgA [Escherichia coli O157:H7 str. Sakai]	147	1.07e-45	38.4	203	122	evgA	EvgA, when phosphorylated, is a positive regulator for efflux protein complexes emrKY and mdtEF. While usually phosphorylated in a EvgS dependent manner, it can be phosphorylated in the absence of EvgS when overexpressed.	major facilitator superfamily (MFS) antibiotic efflux pump;resistance-nodulation-cell division (RND) antibiotic efflux pump	fluoroquinolone antibiotic;macrolide antibiotic;penam;tetracycline antibiotic	antibiotic efflux
X85_plasmid_00397	208	5	207	97.6	37	BAB36671.1	204	4	203	98	37.1	BAB36671.1 ARO:3000832 evgA [Escherichia coli O157:H7 str. Sakai]	154	2.85e-48	37.9	203	123	evgA	EvgA, when phosphorylated, is a positive regulator for efflux protein complexes emrKY and mdtEF. While usually phosphorylated in a EvgS dependent manner, it can be phosphorylated in the absence of EvgS when overexpressed.	major facilitator superfamily (MFS) antibiotic efflux pump;resistance-nodulation-cell division (RND) antibiotic efflux pump	fluoroquinolone antibiotic;macrolide antibiotic;penam;tetracycline antibiotic	antibiotic efflux
X85_plasmid_00401	361	3	361	99.4	64.3	AAC77110.1	377	18	377	95.5	61.8	AAC77110.1 ARO:3004290 Ecol_ampC_BLA [Escherichia coli str. K-12 substr. MG1655]	484	3.99e-173	64.7	360	126	Escherichia coli ampC beta-lactamase	A class C ampC beta-lactamase (cephalosporinase) enzyme described in Escherichia coli shown clinically to confer resistance to penicillin-like and cephalosporin-class antibiotics.	ampC-type beta-lactamase	cephalosporin;penam	antibiotic inactivation
X85_plasmid_00402	294	3	287	96.9	43.9	CAA79966.1	295	2	286	96.6	43.8	CAA79966.1 ARO:3003665 NmcR [Enterobacter cloacae]	244	4.41e-81	45.3	287	153	NmcR	NmcR is a homolog of the LysR regulator found in Enterobacter cloacae that contribute to the regulation of NmcA beta-lactamase.	NmcA beta-lactamase	carbapenem;cephalosporin;cephamycin;penam	antibiotic inactivation
X85_plasmid_00432	331	5	329	98.2	28	ADT64081.1	339	1	337	99.4	28.3	ADT64081.1 ARO:3000813 MexS [Pseudomonas aeruginosa PAK]	105	8.14e-27	28.5	337	229	MexS	MexS is a suppressor of MexT, which is an activator of the multidrug pump MexEF-OprN. Mutations in MexS lead to multidrug resistance.	resistance-nodulation-cell division (RND) antibiotic efflux pump	diaminopyrimidine antibiotic;fluoroquinolone antibiotic;phenicol antibiotic	antibiotic efflux
X85_plasmid_00456	111	5	107	92.8	50.5	ACJ59254.1	109	3	105	94.5	51.4	ACJ59254.1 ARO:3000768 abeS [Acinetobacter baumannii AB307-0294]	106	3.19e-32	54.4	103	47	abeS	AbeS in an efflux pump of the SMR family of transporters found in Acinetobacter baumannii.	small multidrug resistance (SMR) antibiotic efflux pump	aminocoumarin antibiotic;macrolide antibiotic	antibiotic efflux
X85_plasmid_00488	566	1	474	83.7	23.7	NP_388442.1	547	1	471	86.1	24.4	NP_388442.1 ARO:3004476 vmlR [Bacillus subtilis subsp. subtilis str. 168]	168	2.42e-46	28.3	501	302	vmlR	vmlR is an ABC-F ATPase ribosomal protection protein identified in Bacillus subtilus. Shown to confer resistance to lincomycin and streptogramin A virginiamycin. Described by Crowe-McAuliffe et al. 2018.	Miscellaneous ABC-F subfamily ATP-binding cassette ribosomal protection proteins	lincosamide antibiotic;streptogramin B antibiotic;streptogramin antibiotic	antibiotic target protection
X85_plasmid_00489	391	23	388	93.6	37.3	AAV85981.1	392	22	379	91.3	36.3	AAV85981.1 ARO:3000533 macA [Neisseria gonorrhoeae]	229	1.83e-72	39.8	367	211	macA	MacA is a membrane fusion protein that forms an antibiotic efflux complex with MacB and TolC. macA corresponds to 1 locus in Pseudomonas aeruginosa PAO1 and 1 locus in Pseudomonas aeruginosa LESB58.	ATP-binding cassette (ABC) antibiotic efflux pump	macrolide antibiotic	antibiotic efflux
X85_plasmid_00490	645	1	645	100	47.9	AAV85982.1	644	1	644	100	47.9	AAV85982.1 ARO:3000535 macB [Neisseria gonorrhoeae]	563	1.06e-195	47.9	652	325	macB	MacB is an ATP-binding cassette (ABC) transporter that exports macrolides with 14- or 15- membered lactones. It forms an antibiotic efflux complex with MacA and TolC. macB corresponds to 1 locus in Pseudomonas aeruginosa PAO1 and 1 locus in Pseudomonas aeruginosa LESB58.	ATP-binding cassette (ABC) antibiotic efflux pump	macrolide antibiotic	antibiotic efflux
X85_plasmid_00505	506	24	496	93.5	35	AAD04032.1	563	28	534	90.1	33.7	AAD04032.1 ARO:3002892 otr(B) [Streptomyces rimosus]	303	1.25e-97	37.4	511	278	otr(B)	otr(B) is a tetracycline resistance efflux pump found in Streptomyces rimosus.	major facilitator superfamily (MFS) antibiotic efflux pump	tetracycline antibiotic	antibiotic efflux
X85_plasmid_00526	234	3	215	91	24.5	AAA99504.1	306	9	215	67.6	18.2	AAA99504.1 ARO:3002987 bcrA [Bacillus licheniformis]	82.4	1.82e-19	26.9	216	146	bcrA	bcrA is an ABC transporter found in Bacillus licheniformis that confers bacitracin resistance.	ATP-binding cassette (ABC) antibiotic efflux pump	peptide antibiotic	antibiotic efflux
X85_plasmid_00534	353	26	231	58.4	20.9	VWQ04088.1	269	26	237	78.8	28.2	VWQ04088.1 ARO:3005041 mlaF [Escherichia coli]	119	1.81e-32	35.8	215	126	mlaF	mlaF from the mla system is a gene proposed to play a part in the transport of phospholipids to the outer membrane. Insertions in mlaF are shown to confer resistance to linezolid.	ATP-binding cassette (ABC) antibiotic efflux pump	oxazolidinone antibiotic	antibiotic efflux
X85_plasmid_00546	299	7	290	95	26.8	CAA79966.1	295	4	277	92.9	26.2	CAA79966.1 ARO:3003665 NmcR [Enterobacter cloacae]	85.5	4.26e-20	28.2	284	194	NmcR	NmcR is a homolog of the LysR regulator found in Enterobacter cloacae that contribute to the regulation of NmcA beta-lactamase.	NmcA beta-lactamase	carbapenem;cephalosporin;cephamycin;penam	antibiotic inactivation
X85_plasmid_00550	217	10	217	95.9	27.7	WP_000670110.1	210	16	210	92.9	26.8	WP_000670110.1 ARO:3007055 Hpyl_rdxA_MTZ [Helicobacter pylori]	70.9	5.68e-16	28.9	211	131	Helicobacter pylori rdxA mutation conferring resistance to metronidazole	The rdxA gene in Helicobacter pylori encodes an NADPH nitroreductase. Mutations in this gene are associated with metronidazole resistance.	Antibiotic resistant Helicobacter pylori nitroreductase	nitroimidazole antibiotic	antibiotic target alteration
X85_plasmid_00570	238	9	194	78.2	25.8	VWQ04088.1	269	13	218	76.6	25.3	VWQ04088.1 ARO:3005041 mlaF [Escherichia coli]	91.3	6.53e-23	33	209	114	mlaF	mlaF from the mla system is a gene proposed to play a part in the transport of phospholipids to the outer membrane. Insertions in mlaF are shown to confer resistance to linezolid.	ATP-binding cassette (ABC) antibiotic efflux pump	oxazolidinone antibiotic	antibiotic efflux
X85_plasmid_00577	291	6	291	98.3	35.6	ALH22601.1	337	1	290	86.1	31.2	ALH22601.1 ARO:3000620 adeL [Acinetobacter baumannii]	179	2.21e-55	36.2	290	181	adeL	AdeL is a regulator of AdeFGH in Acinetobacter baumannii. AdeL mutations are associated with AdeFGH overexpression and multidrug resistance.	resistance-nodulation-cell division (RND) antibiotic efflux pump	fluoroquinolone antibiotic;tetracycline antibiotic	antibiotic efflux
X85_plasmid_00578	410	9	400	95.6	36	AAB36568.1	436	12	406	90.6	34.2	AAB36568.1 ARO:3002700 cmlv [Streptomyces venezuelae ATCC 10712]	239	1.03e-75	37.7	395	243	cmlv	cmlv is a chromosome-encoded chloramphenicol phoshotransferase that is found in Streptomyces venezuelae.	chloramphenicol phosphotransferase	phenicol antibiotic	antibiotic inactivation
X85_plasmid_00593	1038	1	1036	99.8	59.5	AAL14440.1	1035	1	1034	99.9	59.5	AAL14440.1 ARO:3000775 adeB [Acinetobacter baumannii]	1165	0	59.6	1036	417	adeB	AdeB is the multidrug transporter of the adeABC efflux system.	resistance-nodulation-cell division (RND) antibiotic efflux pump	glycylcycline;tetracycline antibiotic	antibiotic efflux
X85_plasmid_00598	485	8	439	89.1	35.1	AFK80333.1	559	23	453	77.1	30.4	AFK80333.1 ARO:3001313 facT [Streptomyces sp. WAC05292]	252	1.95e-78	39.4	439	251	facT	Efflux protein facT confers resistance to factumycin. The gene has been heterologously expressed in S. coelicolor and its function confirmed. It is possible that this gene can export other kirromycin-like elfamycins, but this has not been tested.	major facilitator superfamily (MFS) antibiotic efflux pump	elfamycin antibiotic	antibiotic efflux
X85_plasmid_00600	248	5	247	98	34.7	AAC74177.1	244	4	241	97.5	34.5	AAC74177.1 ARO:3004049 Ecol_fabG_TRC [Escherichia coli str. K-12 substr. MG1655]	116	1.75e-32	35.4	246	148	Escherichia coli fabG mutations conferring resistance to triclosan	fabG is a 3-oxoacyl-acyl carrier protein reductase involved in lipid metabolism and fatty acid biosynthesis.The bacterial biocide Triclosan blocks the final reduction step in fatty acid elongation, inhibiting biosynthesis. Point mutations in fabG can confer resistance to Triclosan.	antibiotic resistant fabG	disinfecting agents and antiseptics	antibiotic target alteration
X85_plasmid_00614	257	2	254	98.4	30.7	AAC74177.1	244	4	241	97.5	30.4	AAC74177.1 ARO:3004049 Ecol_fabG_TRC [Escherichia coli str. K-12 substr. MG1655]	117	1.13e-32	31.2	253	159	Escherichia coli fabG mutations conferring resistance to triclosan	fabG is a 3-oxoacyl-acyl carrier protein reductase involved in lipid metabolism and fatty acid biosynthesis.The bacterial biocide Triclosan blocks the final reduction step in fatty acid elongation, inhibiting biosynthesis. Point mutations in fabG can confer resistance to Triclosan.	antibiotic resistant fabG	disinfecting agents and antiseptics	antibiotic target alteration
X85_plasmid_00626	469	10	424	88.5	28.9	AFK80333.1	559	31	445	74.2	24.3	AFK80333.1 ARO:3001313 facT [Streptomyces sp. WAC05292]	196	1.52e-57	32.7	419	274	facT	Efflux protein facT confers resistance to factumycin. The gene has been heterologously expressed in S. coelicolor and its function confirmed. It is possible that this gene can export other kirromycin-like elfamycins, but this has not been tested.	major facilitator superfamily (MFS) antibiotic efflux pump	elfamycin antibiotic	antibiotic efflux
X85_plasmid_00633	313	71	299	73.2	20.1	AAA65955.1	322	73	311	74.2	20.4	AAA65955.1 ARO:3002942 vanH_in_vanA_cl [Enterococcus faecium]	66.6	2.51e-13	27.5	251	148	vanH gene in vanA cluster	Also known as vanHA, is a vanH variant in the vanA gene cluster.	glycopeptide resistance gene cluster;vanH	glycopeptide antibiotic	antibiotic target alteration
