# Supplementary material for: BlaPSZ-1, a novel AmpC gene identified from a Pantoea isolate
Source: Front Microbiol. 2023 Jul 17;14:1222703. doi: 10.3389/fmicb.2023.1222703 (PMC10389763; doi:10.3389/fmicb.2023.1222703)
Supplement: Supplementary file 1 [file Data_Sheet_1.ZIP › Table S3.xlsx]

## Sheet: 8388T4PJ016-Alignment-Descripti
Description	Scientific Name	Max Score	Total Score	Query Coverage	E value	Identity	Accession Length	Accession
Pantoea endophytica strain 596 16S ribosomal RNA, partial sequence	Pantoea endophytica	1121	1121	1	0	100	1422	NR_178843.1
Klebsiella pasteurii strain SPARK836C1 16S ribosomal RNA, complete sequence	Klebsiella pasteurii	1112	1112	1	0	99.68	1540	NR_180640.1
Enterobacter huaxiensis strain 090008 16S ribosomal RNA, partial sequence	Enterobacter huaxiensis	1112	1112	1	0	99.68	1370	NR_180236.1
Leclercia tamurae strain H6S3 16S ribosomal RNA, partial sequence	Leclercia tamurae	1112	1112	1	0	99.68	1344	NR_184633.1
Silvania hatchlandensis strain H19S6 16S ribosomal RNA, partial sequence	Silvania hatchlandensis	1112	1112	1	0	99.68	1344	NR_184631.1
Huaxiibacter chinensis strain 155047 16S ribosomal RNA, partial sequence	Huaxiibacter chinensis	1112	1112	1	0	99.68	1536	NR_184601.1
Pantoea rodasii strain LMG 26273 16S ribosomal RNA, partial sequence	Pantoea rodasii	1112	1112	1	0	99.68	1344	NR_118120.1
Klebsiella grimontii strain SB73 16S ribosomal RNA, partial sequence	Klebsiella grimontii	1112	1112	1	0	99.68	1454	NR_159317.1
Klebsiella oxytoca strain ATCC 13182 16S ribosomal RNA, partial sequence	Klebsiella oxytoca	1112	1112	1	0	99.68	1502	NR_118853.1
Klebsiella oxytoca strain JCM 1665 16S ribosomal RNA, partial sequence	Klebsiella oxytoca	1112	1112	1	0	99.68	1441	NR_112010.1
Lelliottia amnigena strain JCM1237 16S ribosomal RNA, partial sequence	Lelliottia amnigena	1112	1112	1	0	99.68	1449	NR_024642.1
Klebsiella oxytoca strain ATCC 13182 16S ribosomal RNA, partial sequence	Klebsiella oxytoca	1112	1112	1	0	99.68	1436	NR_041749.1
Leclercia adecarboxylata strain NBRC 102595 16S ribosomal RNA, partial sequence	Leclercia adecarboxylata	1108	1108	1	0	99.52	1465	NR_114154.1
Klebsiella oxytoca strain ATCC 13182 16S ribosomal RNA, partial sequence	Klebsiella oxytoca	1107	1107	1	0	99.52	1452	NR_119277.1
Leclercia adecarboxylata strain CIP 82.92 16S ribosomal RNA, partial sequence	Leclercia adecarboxylata	1107	1107	1	0	99.52	1527	NR_104933.1
Klebsiella michiganensis strain W14 16S ribosomal RNA, partial sequence	Klebsiella michiganensis	1106	1106	1	0	99.36	1395	NR_118335.1
Leclercia adecarboxylata ATCC 23216 = NBRC 102595 strain LMG 2803 16S ribosomal RNA, partial sequence	Leclercia adecarboxylata ATCC 23216 = NBRC 102595	1106	1106	1	0	99.36	1506	NR_117405.1
Klebsiella oxytoca strain NBRC 102593 16S ribosomal RNA, partial sequence	Klebsiella oxytoca	1104	1104	1	0	99.36	1465	NR_114152.1
Klebsiella aerogenes KCTC 2190 16S ribosomal RNA, complete sequence	Klebsiella aerogenes KCTC 2190	1103	1103	1	0	99.36	1540	NR_102493.2
Enterobacter quasihormaechei strain WCHEs120003 16S ribosomal RNA, partial sequence	Enterobacter quasihormaechei	1103	1103	1	0	99.36	1538	NR_180451.1
Enterobacter wuhouensis strain WCHEs120002 16S ribosomal RNA, partial sequence	Enterobacter wuhouensis	1103	1103	1	0	99.36	1536	NR_180450.1
Scandinavium goeteborgense strain CCUG 66741 16S ribosomal RNA, complete sequence	Scandinavium goeteborgense	1103	1103	1	0	99.36	1542	NR_180446.1
Citrobacter arsenatis strain LY-1 16S ribosomal RNA, partial sequence	Citrobacter arsenatis	1103	1103	1	0	99.36	1412	NR_180353.1
Enterobacter chuandaensis strain 090028 16S ribosomal RNA, partial sequence	Enterobacter chuandaensis	1103	1103	1	0	99.36	1528	NR_180237.1
Kluyvera cryocrescens strain NBRC 102467 16S ribosomal RNA, partial sequence	Kluyvera cryocrescens	1103	1103	1	0	99.36	1465	NR_114108.1
Klebsiella aerogenes strain NBRC 13534 16S ribosomal RNA, partial sequence	Klebsiella aerogenes	1103	1103	1	0	99.36	1465	NR_113614.1
Enterobacter hormaechei subsp. xiangfangensis strain 10-17 16S ribosomal RNA, partial sequence	Enterobacter hormaechei subsp. xiangfangensis	1103	1103	1	0	99.36	1429	NR_126208.1
Klebsiella aerogenes strain ATCC 13048 16S ribosomal RNA, partial sequence	Klebsiella aerogenes	1103	1103	1	0	99.36	1376	NR_118556.1
Klebsiella aerogenes strain NCTC10006 16S ribosomal RNA, partial sequence	Klebsiella aerogenes	1103	1103	1	0	99.36	1511	NR_114737.1
Pantoea eucalypti strain LMG 24197 16S ribosomal RNA, partial sequence	Pantoea eucalypti	1103	1103	1	0	99.36	1348	NR_116112.1
Raoultella terrigena strain 84 16S ribosomal RNA, partial sequence	Raoultella terrigena	1103	1103	1	0	99.36	1454	NR_037085.1
Tatumella saanichensis strain NML 06-3099 16S ribosomal RNA, partial sequence	Tatumella saanichensis	1103	1103	1	0	99.36	1347	NR_135894.1
Kluyvera cryocrescens strain 12993 16S ribosomal RNA, partial sequence	Kluyvera cryocrescens	1103	1103	1	0	99.36	1459	NR_028803.1
Kluyvera intermedia strain 256 16S ribosomal RNA, partial sequence	Kluyvera intermedia	1103	1103	1	0	99.36	1453	NR_028802.1
Klebsiella aerogenes strain JCM 1235 16S ribosomal RNA, partial sequence	Klebsiella aerogenes	1103	1103	1	0	99.36	1438	NR_024643.1
Raoultella terrigena strain ATCC 33257 16S ribosomal RNA, partial sequence	Raoultella terrigena	1103	1103	1	0	99.36	1436	NR_114503.1
Enterobacter ludwigii strain EN-119 16S ribosomal RNA, partial sequence	Enterobacter ludwigii	1103	1103	1	0	99.36	1513	NR_042349.1
Enterobacter cancerogenus strain LMG 2693 16S ribosomal RNA, partial sequence	Enterobacter cancerogenus	1100	1100	1	0	99.19	1387	NR_116756.1
Enterobacter cancerogenus strain LMG 2693 16S ribosomal RNA, partial sequence	Enterobacter cancerogenus	1100	1100	1	0	99.19	1495	NR_044977.1
Raoultella terrigena strain NBRC 14941 16S ribosomal RNA, partial sequence	Raoultella terrigena	1099	1099	1	0	99.19	1467	NR_113703.1
Citrobacter cronae strain Tue2_1 16S ribosomal RNA, partial sequence	Citrobacter cronae	1098	1098	1	0	99.19	1462	NR_170426.1
Citrobacter tructae strain SNU WT2 16S ribosomal RNA, partial sequence	Citrobacter tructae	1098	1098	1	0	99.19	1474	NR_180641.1
Citrobacter europaeus strain 97/79 16S ribosomal RNA, complete sequence	Citrobacter europaeus	1098	1098	1	0	99.19	1336	NR_156052.1
Citrobacter freundii strain LMG 3246 16S ribosomal RNA, partial sequence	Citrobacter freundii	1098	1098	1	0	99.19	1427	NR_117752.1
Citrobacter freundii strain NBRC 12681 16S ribosomal RNA, partial sequence	Citrobacter freundii	1098	1098	1	0	99.19	1467	NR_113596.1
Citrobacter freundii strain NBRC 12681 16S ribosomal RNA, partial sequence	Citrobacter freundii	1098	1098	1	0	99.19	1324	NR_114345.1
Citrobacter freundii strain JCM 1657 16S ribosomal RNA, partial sequence	Citrobacter freundii	1098	1098	1	0	99.19	1464	NR_113340.1
Tatumella citrea strain DSM 13699 16S ribosomal RNA, partial sequence	Tatumella citrea	1098	1098	1	0	99.19	1361	NR_116799.1
Kluyvera intermedia strain JCM1238 16S ribosomal RNA, partial sequence	Kluyvera intermedia	1098	1098	1	0	99.19	1438	NR_112007.1
Tatumella citrea strain LMG 22049 16S ribosomal RNA, partial sequence	Tatumella citrea	1098	1098	1	0	99.19	1422	NR_116111.1
Tatumella punctata strain JCM 8885 16S ribosomal RNA, partial sequence	Tatumella punctata	1098	1098	1	0	99.19	1305	NR_115873.1
Citrobacter freundii ATCC 8090 = MTCC 1658 = NBRC 12681 16S ribosomal RNA, partial sequence	Citrobacter freundii ATCC 8090 = MTCC 1658 = NBRC 12681	1098	1098	1	0	99.19	1505	NR_028894.1
Citrobacter murliniae strain CDC 2970-59 16S ribosomal RNA, partial sequence	Citrobacter murliniae	1098	1098	1	0	99.19	1530	NR_028688.1
Citrobacter braakii strain 167 16S ribosomal RNA, partial sequence	Citrobacter braakii	1098	1098	1	0	99.19	1530	NR_028687.1
Tatumella citrea strain JCM 8882 16S ribosomal RNA, partial sequence	Tatumella citrea	1098	1098	1	0	99.19	1351	NR_043980.1
Citrobacter werkmanii strain CDC 0876-58 16S ribosomal RNA, partial sequence	Citrobacter werkmanii	1098	1098	1	0	99.19	1521	NR_024862.1
Serratia ureilytica strain NiVa 51 16S ribosomal RNA, partial sequence	Serratia ureilytica	1098	1098	1	0	99.19	1479	NR_042356.1
Klebsiella pneumoniae subsp. ozaenae strain ATCC 11296 16S ribosomal RNA, partial sequence	Klebsiella pneumoniae subsp. ozaenae	1098	1098	1	0	99.19	1436	NR_041750.1
Kluyvera intermedia strain NBRC 102594 16S ribosomal RNA, partial sequence	Kluyvera intermedia	1097	1097	1	0	99.03	1465	NR_114153.1
Leclercia pneumoniae strain 49125 16S ribosomal RNA, partial sequence	Leclercia pneumoniae	1096	1096	1	0	98.87	1371	NR_181872.1
Pantoea anthophila strain LMG2558 16S ribosomal RNA, partial sequence	Pantoea anthophila	1095	1095	1	0	99.03	1387	NR_116749.1
Pantoea anthophila strain LMG 2558 16S ribosomal RNA, partial sequence	Pantoea anthophila	1095	1095	1	0	99.03	1432	NR_116113.1
Enterobacter bugandensis strain 247BMC 16S ribosomal RNA, partial sequence	Enterobacter bugandensis	1095	1095	1	0	99.03	1444	NR_148649.1
Silvania confinis strain H4N4 16S ribosomal RNA, partial sequence	Silvania confinis	1094	1094	1	0	99.03	1344	NR_184632.1
Pseudescherichia vulneris strain NBRC 102420 16S ribosomal RNA, partial sequence	Pseudescherichia vulneris	1094	1094	1	0	99.03	1465	NR_114080.1
Raoultella electrica strain 1GB 16S ribosomal RNA, partial sequence	Raoultella electrica	1094	1094	1	0	99.03	1452	NR_125461.1
Pantoea agglomerans strain JCM1236 16S ribosomal RNA, partial sequence	Pantoea agglomerans	1094	1094	1	0	99.03	1449	NR_111998.1
Raoultella ornithinolytica strain CIP 103364 16S ribosomal RNA, partial sequence	Raoultella ornithinolytica	1094	1094	1	0	99.03	1502	NR_044799.1
Pantoea allii strain BD 390 16S ribosomal RNA, partial sequence	Pantoea allii	1094	1094	1	0	99.03	1533	NR_115258.1
Pseudescherichia vulneris strain ATCC 33821 16S ribosomal RNA, partial sequence	Pseudescherichia vulneris	1094	1094	1	0	99.03	1468	NR_041927.1
Klebsiella pneumoniae subsp. rhinoscleromatis ATCC 13884 16S ribosomal RNA, partial sequence	Klebsiella pneumoniae subsp. rhinoscleromatis ATCC 13884	1094	1094	1	0	99.03	1436	NR_114507.1
Raoultella ornithinolytica strain ATCC 31898 16S ribosomal RNA, partial sequence	Raoultella ornithinolytica	1094	1094	1	0	99.03	1436	NR_114502.1
Klebsiella oxytoca strain JCM 1665 16S ribosomal RNA, partial sequence	Klebsiella oxytoca	1093	1093	1	0	98.55	1462	NR_113341.1
Raoultella ornithinolytica strain JCM6096 16S ribosomal RNA, partial sequence	Raoultella ornithinolytica	1091	1091	1	0	98.87	1516	NR_114736.1
Cedecea lapagei strain DSM 4587 16S ribosomal RNA, partial sequence	Cedecea lapagei	1089	1089	1	0	98.87	1531	NR_126318.1
Tatumella punctata strain DSM 13700 16S ribosomal RNA, partial sequence	Tatumella punctata	1089	1089	1	0	98.87	1505	NR_116798.1
Tatumella punctata strain LMG 22050 16S ribosomal RNA, partial sequence	Tatumella punctata	1089	1089	1	0	98.87	1494	NR_116109.1
Kluyvera ascorbata ATCC 33433 16S ribosomal RNA, partial sequence	Kluyvera ascorbata ATCC 33433	1089	1089	1	0	98.87	1459	NR_028677.1
Tatumella punctata strain SHS 2003 16S ribosomal RNA, partial sequence	Tatumella punctata	1089	1089	1	0	98.87	1527	NR_104937.1
Enterobacter hormaechei strain 0992-77 16S ribosomal RNA, partial sequence	Enterobacter hormaechei	1089	1089	1	0	98.87	1365	NR_042154.1
Pantoea ananatis strain 1846 16S ribosomal RNA, partial sequence	Pantoea ananatis	1089	1089	1	0	98.87	1455	NR_026045.1
Lelliottia nimipressuralis strain LMG 10245 16S ribosomal RNA, partial sequence	Lelliottia nimipressuralis	1088	1088	1	0	98.71	1498	NR_044976.1
Tatumella morbirosei strain LMG 23360 16S ribosomal RNA, partial sequence	Tatumella morbirosei	1086	1086	1	0	98.55	1492	NR_116282.1
Kluyvera ascorbata ATCC 33433 16S ribosomal RNA, partial sequence	Kluyvera ascorbata ATCC 33433	1086	1086	1	0	98.87	1437	NR_114589.1
Enterobacter mori strain YIM Hb-3 16S ribosomal RNA, partial sequence	Enterobacter mori	1085	1085	1	0	98.71	1522	NR_146667.2
Jinshanibacter allomyrinae strain BWR-B9 16S ribosomal RNA, partial sequence	Jinshanibacter allomyrinae	1085	1085	1	0	98.71	1481	NR_181463.1
Lelliottia aquatilis strain 6331-17 16S ribosomal RNA, partial sequence	Lelliottia aquatilis	1085	1085	1	0	98.71	1536	NR_179968.1
Enterobacter sichuanensis strain WCHECL1597 16S ribosomal RNA, partial sequence	Enterobacter sichuanensis	1085	1085	1	0	98.71	1528	NR_179946.1
Enterobacter chengduensis strain WCHECl-C4 16S ribosomal RNA, partial sequence	Enterobacter chengduensis	1085	1085	1	0	98.71	1538	NR_179167.1
Enterobacter quasiroggenkampii strain WCHECL1060 16S ribosomal RNA, partial sequence	Enterobacter quasiroggenkampii	1085	1085	1	0	98.71	1538	NR_179166.1
Lelliottia jeotgali strain PFL01 16S ribosomal RNA, partial sequence	Lelliottia jeotgali	1085	1085	1	0	98.71	1341	NR_179018.1
Enterobacter cloacae strain ATCC 13047 16S ribosomal RNA, partial sequence	Enterobacter cloacae	1085	1085	1	0	98.71	1369	NR_118568.1
Yokenella regensburgei strain NBRC 102600 16S ribosomal RNA, partial sequence	Yokenella regensburgei	1085	1085	1	0	98.71	1466	NR_114159.1
Raoultella planticola strain NBRC 14939 16S ribosomal RNA, partial sequence	Raoultella planticola	1085	1085	1	0	98.71	1465	NR_113701.1
Yokenella regensburgei strain JCM 2403 16S ribosomal RNA, partial sequence	Yokenella regensburgei	1085	1085	1	0	98.71	1434	NR_112986.1
Raoultella planticola ATCC 33531 strain DSM 3069 16S ribosomal RNA, partial sequence	Raoultella planticola ATCC 33531	1085	1085	1	0	98.71	1401	NR_119214.1
Enterobacter soli ATCC BAA-2102 strain LF7 16S ribosomal RNA, partial sequence	Enterobacter soli ATCC BAA-2102	1085	1085	1	0	98.71	1535	NR_117547.1
Enterobacter asburiae strain JCM6051 16S ribosomal RNA, partial sequence	Enterobacter asburiae	1085	1085	1	0	98.71	1422	NR_024640.1
Yokenella regensburgei strain CIP 105435 16S ribosomal RNA, partial sequence	Yokenella regensburgei	1085	1085	1	0	98.71	1527	NR_104934.1
Raoultella planticola ATCC 33531 16S ribosomal RNA, partial sequence	Raoultella planticola ATCC 33531	1085	1085	1	0	98.71	1436	NR_024996.1
