# Supplementary material for: BlaPSZ-1, a novel AmpC gene identified from a Pantoea isolate
Source: Front Microbiol. 2023 Jul 17;14:1222703. doi: 10.3389/fmicb.2023.1222703 (PMC10389763; doi:10.3389/fmicb.2023.1222703)
Supplement: Supplementary file 1 [file Data_Sheet_1.ZIP › Table S4.xlsx]

## Sheet: dDDH of X85 vs. type strains
Type strains	dDDH values
Pantoea endophytica 596	86.0 (83.3-88.3)
Pantoea rodasii LMG 26273	27.6 (25.2-30.1)
Pantoea dispersa CCUG 25232	27.3 (24.9-29.8)
Pantoea wallisii LMG 26277	26.6 (24.2-29.0)
Pantoea rwandensis LMG 26275	26.3 (24.0-28.8)
Pantoea cypripedii LMG 2657	25.2 (22.9-27.7)
Pantoea eucrina LMG 5346	23.6 (21.3-26.0)
Pantoea latae AS1	22.5 (20.2-24.9)
Pantoea conspicua LMG 24534	22.3 (20.0-24.7)
Pantoea anthophila LMG 2558	22.0 (19.7-24.5)
Pantoea ananatis LMG 2665	21.2 (18.9-23.6)
Enterobacter ludwigii DSM 16688	20.5 (18.3-23.0)
Kluyvera cryocrescens NBRC 102467	20.4 (18.2-22.8)
Enterobacter dykesii E1T	20.3 (18.1-22.7)
Leclercia adecarboxylata NBRC 102595	20.1 (17.9-22.5)
Kluyvera intermedia NBRC 102594	20.1 (17.9-22.6)
Enterobacter chuandaensis 090028T	20.0 (17.8-22.4)
Buttiauxella brennerae ATCC 51605	19.5 (17.3-21.9)
